# Supplementary material for: 4-(5-Oxo-3-phenyl-4,5-dihydro-1H-pyrazol-1-yl)benzene­sulfonamide
Source: Acta Crystallogr Sect E Struct Rep Online. 2011 Aug 27;67(Pt 9):o2428. doi: 10.1107/S1600536811032879 (PMC3200779; doi:10.1107/S1600536811032879)
Supplement: Supplementary file 1 [file e-67-o2428-sup1.cif]

##############################################################################
#                                                                            #
# This CIF contains the data in a paper accepted for publication in          #
# Acta Crystallographica Section E. It conforms to the requirements of       #
# Notes for Authors for Acta Crystallographica Section E, and has been       #
# peer reviewed under the auspices of the IUCr Commission on Journals.       #
#                                                                            #
# Full details of the Crystallographic Information File format               #
# are given in the paper "The Crystallographic Information File (CIF):       #
# a New Standard Archive File for Crystallography" by S. R. Hall, F. H.      #
# Allen and I. D. Brown [Acta Cryst. (1991), A47, 655-685].                  #
#                                                                            #
# The current version of the core CIF dictionary is obtainable from          #
# ftp://ftp.iucr.org/pub/cif_core.dic.                                       #
#                                                                            #
# Software is freely available for graphical display of the structure(s)     #
# in this CIF. For information consult the CIF software page                 #
# http://www.iucr.org/resources/cif/software.                                #
#                                                                            #
# This file may be used for bona fide research purposes within the           #
# scientific community so long as proper attribution is given to the journal # 
# article from which it was obtained.                                        #
#                                                                            #
##############################################################################
data_global
_audit_creation_method     SHELXL-97
_journal_date_recd_electronic     2011-08-11
_journal_date_accepted     2011-08-13
_journal_name_full     'Acta Crystallographica, Section E'
_journal_year     2011
_journal_volume     67
_journal_issue      9
_journal_page_first     o2428
_journal_page_last     o2428
_journal_paper_category     QO
_journal_coeditor_code     BT5611
_publ_contact_author
;
     Dr. Seik Weng Ng
     Department of Chemistry
     University of Malaya
     50603 Kuala Lumpur
     Malaysia
;
_publ_contact_author_email     seikweng@um.edu.my
_publ_contact_author_fax     '03 7967 4193'
_publ_contact_author_phone     '03 7967 6778'
_publ_section_title
;
4-(5-Oxo-3-phenyl-4,5-dihydro-1<i>H</i>-pyrazol-1-yl)benzenesulfonamide
;
loop_
    _publ_author_name
    _publ_author_address
    'Al-Youbi, Abdulrahman O.'
;
     Chemistry Department
     Faculty of Science
     King Abdulaziz University
     PO Box 80203 Jeddah
     Saudi Arabia
;
    'Asiri, Abdullah M. '
;
     Chemistry Department
     Faculty of Science
     King Abdulaziz University
     PO Box 80203 Jeddah
     Saudi Arabia
     and
     Center of Excellence for Advanced Materials Research
     King Abdulaziz University
     PO Box 80203 Jeddah
     Saudi Arabia
;
    'Faidallah, Hassan M.'
;
     Chemistry Department
     Faculty of Science
     King Abdulaziz University
     PO Box 80203 Jeddah
     Saudi Arabia
;
    'Alamry, Khalid A.'
;
     Chemistry Department
     Faculty of Science
     King Abdulaziz University
     PO Box 80203 Jeddah
     Saudi Arabia
;
    'Ng, Seik Weng'
;
     Department of Chemistry
     University of Malaya
     50603 Kuala Lumpur
     Malaysia
;
data_I
_audit_creation_method     SHELXL-97
_chemical_name_systematic
;
4-(5-Oxo-3-phenyl-4,5-dihydro-1<i>H</i>-pyrazol-1-yl)benzenesulfonamide
;
_chemical_name_common     ?
_chemical_formula_moiety     'C15 H13 N3 O3 S'
_chemical_formula_sum     'C15 H13 N3 O3 S'
_chemical_formula_iupac     'C15 H13 N3 O3 S'
_chemical_formula_weight     315.34
_chemical_melting_point     ?
_symmetry_cell_setting     monoclinic
_symmetry_space_group_name_H-M     'P 21/c'
_symmetry_space_group_name_Hall     '-P 2ybc'
loop_
    _symmetry_equiv_pos_as_xyz
    'x, y, z'
    '-x, y+1/2, -z+1/2'
    '-x, -y, -z'
    'x, -y-1/2, z-1/2'
_cell_length_a     13.6794(4)
_cell_length_b     13.4304(4)
_cell_length_c     7.3678(2)
_cell_angle_alpha     90.00
_cell_angle_beta     91.055(3)
_cell_angle_gamma     90.00
_cell_volume     1353.38(7)
_cell_formula_units_Z     4
_cell_measurement_reflns_used     4563
_cell_measurement_theta_min     3.23
_cell_measurement_theta_max     74.35
_cell_measurement_temperature     100(2)
_exptl_crystal_description     prism
_exptl_crystal_colour     'brown orange'
_exptl_crystal_size_max     0.30
_exptl_crystal_size_mid     0.05
_exptl_crystal_size_min     0.05
_exptl_crystal_density_diffrn     1.548
_exptl_crystal_density_meas     ?
_exptl_crystal_density_method     'not measured'
_exptl_crystal_F_000     656
_exptl_absorpt_coefficient_mu     2.293
_exptl_absorpt_correction_type     multi-scan
_exptl_absorpt_process_details     '(CrysAlis PRO; Agilent, 2010)'
_exptl_absorpt_correction_T_min     0.5462
_exptl_absorpt_correction_T_max     0.8940
_diffrn_ambient_temperature     100(2)
_diffrn_radiation_type     CuK\a
_diffrn_radiation_wavelength     1.54184
_diffrn_radiation_source     'SuperNova (Cu) X-ray Source'
_diffrn_radiation_monochromator     Mirror
_diffrn_measurement_device_type
                  'Agilent SuperNova Dual diffractometer with an Atlas detector'
_diffrn_measurement_method     '\w scan'
_diffrn_detector_area_resol_mean     10.4041
_diffrn_reflns_number     10404
_diffrn_reflns_av_R_equivalents     0.0413
_diffrn_reflns_av_sigmaI/netI     0.0313
_diffrn_reflns_theta_min     3.23
_diffrn_reflns_theta_max     74.52
_diffrn_reflns_theta_full     74.52
_diffrn_measured_fraction_theta_max     0.988
_diffrn_measured_fraction_theta_full     0.988
_diffrn_reflns_limit_h_min     -17
_diffrn_reflns_limit_h_max     16
_diffrn_reflns_limit_k_min     -16
_diffrn_reflns_limit_k_max     16
_diffrn_reflns_limit_l_min     -5
_diffrn_reflns_limit_l_max     9
_diffrn_standards_number     0
_diffrn_standards_interval_count     0
_diffrn_standards_interval_time     0
_diffrn_standards_decay_%     0
_reflns_number_total     2731
_reflns_number_gt     2444
_reflns_threshold_expression     I>2\s(I)
_refine_ls_structure_factor_coef     Fsqd
_refine_ls_matrix_type     full
_refine_ls_R_factor_all     0.0457
_refine_ls_R_factor_gt     0.0414
_refine_ls_wR_factor_gt     0.1163
_refine_ls_wR_factor_ref     0.1214
_refine_ls_goodness_of_fit_ref     1.063
_refine_ls_restrained_S_all     1.062
_refine_ls_number_reflns     2731
_refine_ls_number_parameters     207
_refine_ls_number_restraints     2
_refine_ls_hydrogen_treatment     mixed
_refine_ls_weighting_scheme     calc
_refine_ls_weighting_details
         'calc w=1/[\s^2^(Fo^2^)+(0.0759P)^2^+0.5321P] where P=(Fo^2^+2Fc^2^)/3'
_atom_sites_solution_hydrogens     geom
_atom_sites_solution_primary     direct
_atom_sites_solution_secondary     difmap
_refine_ls_shift/su_max     0.001
_refine_ls_shift/su_mean     0.001
_refine_diff_density_max     0.728
_refine_diff_density_min     -0.509
_refine_ls_extinction_method     none
_refine_ls_extinction_coef     ?
loop_
    _atom_type_symbol
    _atom_type_description
    _atom_type_scat_dispersion_real
    _atom_type_scat_dispersion_imag
    _atom_type_scat_source
    'C' 'C' 0.0181 0.0091
                         'International Tables Vol C Tables 4.2.6.8 and 6.1.1.4'
    'H' 'H' 0.0000 0.0000
                         'International Tables Vol C Tables 4.2.6.8 and 6.1.1.4'
    'N' 'N' 0.0311 0.0180
                         'International Tables Vol C Tables 4.2.6.8 and 6.1.1.4'
    'O' 'O' 0.0492 0.0322
                         'International Tables Vol C Tables 4.2.6.8 and 6.1.1.4'
    'S' 'S' 0.3331 0.5567
                         'International Tables Vol C Tables 4.2.6.8 and 6.1.1.4'
_computing_data_collection     'CrysAlis PRO (Agilent, 2010)'
_computing_cell_refinement     'CrysAlis PRO (Agilent, 2010)'
_computing_data_reduction     'CrysAlis PRO (Agilent, 2010)'
_computing_structure_solution     'SHELXS97 (Sheldrick, 2008)'
_computing_structure_refinement     'SHELXL97 (Sheldrick, 2008)'
_computing_molecular_graphics     'X-SEED (Barbour, 2001)'
_computing_publication_material     'publCIF (Westrip, 2010)'
loop_
    _atom_site_type_symbol
    _atom_site_label
    _atom_site_fract_x
    _atom_site_fract_y
    _atom_site_fract_z
    _atom_site_U_iso_or_equiv
    _atom_site_adp_type
    _atom_site_calc_flag
    _atom_site_refinement_flags
    _atom_site_occupancy
    _atom_site_symmetry_multiplicity
    _atom_site_disorder_assembly
    _atom_site_disorder_group
    S S1 0.91654(3) 0.64477(3) 0.49527(6) 0.01653(16) Uani d . 1 1 . .
    O O1 0.52785(10) 0.32661(11) 0.6467(2) 0.0319(4) Uani d . 1 1 . .
    O O2 0.90632(9) 0.74972(10) 0.46298(18) 0.0220(3) Uani d . 1 1 . .
    O O3 0.95114(9) 0.58212(10) 0.35168(17) 0.0209(3) Uani d . 1 1 . .
    N N2 0.46514(11) 0.56244(12) 0.8066(2) 0.0203(3) Uani d . 1 1 . .
    N N3 0.99249(12) 0.63163(12) 0.6642(2) 0.0197(3) Uani d D 1 1 . .
    H H1 1.0122(17) 0.5704(9) 0.682(3) 0.028(6) Uiso d D 1 1 . .
    H H2 0.9740(16) 0.6620(16) 0.763(2) 0.023(6) Uiso d D 1 1 . .
    N N1 0.52929(11) 0.49471(11) 0.7246(2) 0.0197(3) Uani d . 1 1 . .
    C C1 0.49011(14) 0.39912(14) 0.7147(3) 0.0227(4) Uani d . 1 1 . .
    C C2 0.39264(14) 0.40640(14) 0.8033(3) 0.0224(4) Uani d . 1 1 . .
    H H2A 0.3390 0.3864 0.7189 0.027 Uiso calc R 1 1 . .
    H H2B 0.3903 0.3645 0.9138 0.027 Uiso calc R 1 1 . .
    C C3 0.38673(13) 0.51403(14) 0.8491(2) 0.0198(4) Uani d . 1 1 . .
    C C4 0.30272(13) 0.56293(14) 0.9324(2) 0.0205(4) Uani d . 1 1 . .
    C C5 0.30792(15) 0.66235(15) 0.9877(3) 0.0261(4) Uani d . 1 1 . .
    H H5 0.3663 0.6993 0.9713 0.031 Uiso calc R 1 1 . .
    C C6 0.22764(16) 0.70694(16) 1.0664(3) 0.0312(5) Uani d . 1 1 . .
    H H6 0.2311 0.7745 1.1040 0.037 Uiso calc R 1 1 . .
    C C7 0.14192(15) 0.65297(16) 1.0905(3) 0.0294(5) Uani d . 1 1 . .
    H H7 0.0870 0.6837 1.1441 0.035 Uiso calc R 1 1 . .
    C C8 0.13695(14) 0.55477(17) 1.0363(3) 0.0281(5) Uani d . 1 1 . .
    H H8 0.0784 0.5181 1.0528 0.034 Uiso calc R 1 1 . .
    C C9 0.21695(13) 0.50911(15) 0.9577(3) 0.0235(4) Uani d . 1 1 . .
    H H9 0.2132 0.4413 0.9213 0.028 Uiso calc R 1 1 . .
    C C10 0.62051(12) 0.52987(13) 0.6675(2) 0.0178(4) Uani d . 1 1 . .
    C C11 0.68801(13) 0.46447(14) 0.5912(2) 0.0197(4) Uani d . 1 1 . .
    H H11 0.6720 0.3961 0.5759 0.024 Uiso calc R 1 1 . .
    C C12 0.77831(13) 0.49990(13) 0.5381(2) 0.0184(4) Uani d . 1 1 . .
    H H12 0.8246 0.4557 0.4875 0.022 Uiso calc R 1 1 . .
    C C13 0.80101(13) 0.60030(13) 0.5590(2) 0.0175(4) Uani d . 1 1 . .
    C C14 0.73339(14) 0.66554(14) 0.6338(3) 0.0201(4) Uani d . 1 1 . .
    H H14 0.7495 0.7339 0.6481 0.024 Uiso calc R 1 1 . .
    C C15 0.64299(14) 0.63125(14) 0.6873(3) 0.0200(4) Uani d . 1 1 . .
    H H15 0.5967 0.6759 0.7369 0.024 Uiso calc R 1 1 . .
loop_
    _atom_site_aniso_label
    _atom_site_aniso_U_11
    _atom_site_aniso_U_22
    _atom_site_aniso_U_33
    _atom_site_aniso_U_12
    _atom_site_aniso_U_13
    _atom_site_aniso_U_23
    S1 0.0140(2) 0.0175(3) 0.0182(3) -0.00041(14) 0.00381(17) 0.00075(14)
    O1 0.0230(7) 0.0225(7) 0.0506(9) -0.0015(6) 0.0103(7) -0.0049(6)
    O2 0.0202(6) 0.0184(7) 0.0276(7) -0.0010(5) 0.0052(5) 0.0040(5)
    O3 0.0194(6) 0.0241(7) 0.0194(6) -0.0005(5) 0.0061(5) -0.0021(5)
    N2 0.0148(7) 0.0241(8) 0.0221(8) 0.0014(6) 0.0047(6) -0.0003(6)
    N3 0.0180(8) 0.0205(8) 0.0208(8) 0.0015(6) 0.0012(6) -0.0009(6)
    N1 0.0161(7) 0.0206(8) 0.0226(8) -0.0004(6) 0.0050(6) -0.0023(6)
    C1 0.0194(9) 0.0227(10) 0.0259(9) -0.0017(7) 0.0013(7) 0.0021(7)
    C2 0.0179(9) 0.0251(10) 0.0242(9) -0.0018(7) 0.0024(7) 0.0015(7)
    C3 0.0168(9) 0.0248(9) 0.0178(8) -0.0014(7) 0.0008(7) 0.0022(7)
    C4 0.0162(9) 0.0274(9) 0.0179(8) 0.0009(7) 0.0022(7) 0.0049(7)
    C5 0.0236(10) 0.0259(10) 0.0290(10) 0.0004(8) 0.0083(8) 0.0056(8)
    C6 0.0326(11) 0.0261(10) 0.0353(11) 0.0068(8) 0.0120(9) 0.0078(8)
    C7 0.0220(10) 0.0400(12) 0.0266(10) 0.0123(8) 0.0080(8) 0.0114(8)
    C8 0.0153(9) 0.0450(12) 0.0241(10) -0.0017(8) 0.0019(7) 0.0068(8)
    C9 0.0180(9) 0.0329(10) 0.0195(9) -0.0034(8) 0.0007(7) 0.0007(7)
    C10 0.0146(8) 0.0220(9) 0.0170(8) -0.0006(7) 0.0012(6) 0.0019(7)
    C11 0.0190(9) 0.0203(9) 0.0200(8) -0.0009(7) 0.0019(7) -0.0004(7)
    C12 0.0161(8) 0.0193(8) 0.0199(9) 0.0024(7) 0.0029(7) 0.0004(6)
    C13 0.0141(8) 0.0208(9) 0.0178(8) -0.0012(7) 0.0015(6) 0.0019(6)
    C14 0.0195(9) 0.0171(8) 0.0240(9) -0.0002(7) 0.0033(7) 0.0000(7)
    C15 0.0177(9) 0.0211(9) 0.0213(9) 0.0017(7) 0.0029(7) -0.0007(7)
_geom_special_details
;
All e.s.d.'s (except the e.s.d. in the dihedral angle between two l.s. planes)
are estimated using the full covariance matrix. The cell e.s.d.'s are taken
into account individually in the estimation of e.s.d.'s in distances, angles
and torsion angles; correlations between e.s.d.'s in cell parameters are only
used when they are defined by crystal symmetry. An approximate (isotropic)
treatment of cell e.s.d.'s is used for estimating e.s.d.'s involving l.s.
planes.
;
loop_
    _geom_bond_atom_site_label_1
    _geom_bond_atom_site_label_2
    _geom_bond_site_symmetry_2
    _geom_bond_distance
    _geom_bond_publ_flag
    S1 O2 . 1.4358(13) ?
    S1 O3 . 1.4386(13) ?
    S1 N3 . 1.6160(17) ?
    S1 C13 . 1.7611(18) ?
    O1 C1 . 1.215(2) ?
    N2 C3 . 1.298(2) ?
    N2 N1 . 1.408(2) ?
    N3 H1 . 0.875(10) ?
    N3 H2 . 0.873(10) ?
    N1 C1 . 1.393(2) ?
    N1 C10 . 1.406(2) ?
    C1 C2 . 1.499(3) ?
    C2 C3 . 1.487(3) ?
    C2 H2A . 0.9900 ?
    C2 H2B . 0.9900 ?
    C3 C4 . 1.468(2) ?
    C4 C9 . 1.393(3) ?
    C4 C5 . 1.397(3) ?
    C5 C6 . 1.387(3) ?
    C5 H5 . 0.9500 ?
    C6 C7 . 1.393(3) ?
    C6 H6 . 0.9500 ?
    C7 C8 . 1.379(3) ?
    C7 H7 . 0.9500 ?
    C8 C9 . 1.390(3) ?
    C8 H8 . 0.9500 ?
    C9 H9 . 0.9500 ?
    C10 C11 . 1.400(2) ?
    C10 C15 . 1.403(3) ?
    C11 C12 . 1.387(3) ?
    C11 H11 . 0.9500 ?
    C12 C13 . 1.392(2) ?
    C12 H12 . 0.9500 ?
    C13 C14 . 1.395(2) ?
    C14 C15 . 1.384(3) ?
    C14 H14 . 0.9500 ?
    C15 H15 . 0.9500 ?
loop_
    _geom_angle_atom_site_label_1
    _geom_angle_atom_site_label_2
    _geom_angle_atom_site_label_3
    _geom_angle_site_symmetry_1
    _geom_angle_site_symmetry_3
    _geom_angle
    _geom_angle_publ_flag
    O2 S1 O3 . . 119.00(8) ?
    O2 S1 N3 . . 107.10(8) ?
    O3 S1 N3 . . 106.67(8) ?
    O2 S1 C13 . . 106.97(8) ?
    O3 S1 C13 . . 107.85(8) ?
    N3 S1 C13 . . 108.97(8) ?
    C3 N2 N1 . . 107.72(15) ?
    S1 N3 H1 . . 114.1(16) ?
    S1 N3 H2 . . 113.3(16) ?
    H1 N3 H2 . . 114(2) ?
    C1 N1 C10 . . 129.54(15) ?
    C1 N1 N2 . . 112.08(14) ?
    C10 N1 N2 . . 118.38(14) ?
    O1 C1 N1 . . 126.49(17) ?
    O1 C1 C2 . . 128.35(18) ?
    N1 C1 C2 . . 105.17(16) ?
    C3 C2 C1 . . 102.40(15) ?
    C3 C2 H2A . . 111.3 ?
    C1 C2 H2A . . 111.3 ?
    C3 C2 H2B . . 111.3 ?
    C1 C2 H2B . . 111.3 ?
    H2A C2 H2B . . 109.2 ?
    N2 C3 C4 . . 122.26(17) ?
    N2 C3 C2 . . 112.57(16) ?
    C4 C3 C2 . . 125.17(16) ?
    C9 C4 C5 . . 119.68(17) ?
    C9 C4 C3 . . 119.44(17) ?
    C5 C4 C3 . . 120.88(17) ?
    C6 C5 C4 . . 119.85(19) ?
    C6 C5 H5 . . 120.1 ?
    C4 C5 H5 . . 120.1 ?
    C5 C6 C7 . . 120.2(2) ?
    C5 C6 H6 . . 119.9 ?
    C7 C6 H6 . . 119.9 ?
    C8 C7 C6 . . 119.86(19) ?
    C8 C7 H7 . . 120.1 ?
    C6 C7 H7 . . 120.1 ?
    C7 C8 C9 . . 120.49(19) ?
    C7 C8 H8 . . 119.8 ?
    C9 C8 H8 . . 119.8 ?
    C8 C9 C4 . . 119.88(19) ?
    C8 C9 H9 . . 120.1 ?
    C4 C9 H9 . . 120.1 ?
    C11 C10 N1 . . 120.35(16) ?
    C11 C10 C15 . . 120.39(16) ?
    N1 C10 C15 . . 119.26(16) ?
    C12 C11 C10 . . 119.71(17) ?
    C12 C11 H11 . . 120.1 ?
    C10 C11 H11 . . 120.1 ?
    C11 C12 C13 . . 119.97(16) ?
    C11 C12 H12 . . 120.0 ?
    C13 C12 H12 . . 120.0 ?
    C12 C13 C14 . . 120.26(16) ?
    C12 C13 S1 . . 119.91(13) ?
    C14 C13 S1 . . 119.81(14) ?
    C15 C14 C13 . . 120.41(17) ?
    C15 C14 H14 . . 119.8 ?
    C13 C14 H14 . . 119.8 ?
    C14 C15 C10 . . 119.25(17) ?
    C14 C15 H15 . . 120.4 ?
    C10 C15 H15 . . 120.4 ?
loop_
    _geom_torsion_atom_site_label_1
    _geom_torsion_atom_site_label_2
    _geom_torsion_atom_site_label_3
    _geom_torsion_atom_site_label_4
    _geom_torsion_site_symmetry_1
    _geom_torsion_site_symmetry_2
    _geom_torsion_site_symmetry_3
    _geom_torsion_site_symmetry_4
    _geom_torsion
    _geom_torsion_publ_flag
    C3 N2 N1 C1 . . . . -0.1(2) ?
    C3 N2 N1 C10 . . . . -179.52(16) ?
    C10 N1 C1 O1 . . . . -2.7(3) ?
    N2 N1 C1 O1 . . . . 177.9(2) ?
    C10 N1 C1 C2 . . . . 177.83(17) ?
    N2 N1 C1 C2 . . . . -1.6(2) ?
    O1 C1 C2 C3 . . . . -177.1(2) ?
    N1 C1 C2 C3 . . . . 2.34(19) ?
    N1 N2 C3 C4 . . . . -178.03(16) ?
    N1 N2 C3 C2 . . . . 1.7(2) ?
    C1 C2 C3 N2 . . . . -2.6(2) ?
    C1 C2 C3 C4 . . . . 177.17(17) ?
    N2 C3 C4 C9 . . . . 173.44(17) ?
    C2 C3 C4 C9 . . . . -6.3(3) ?
    N2 C3 C4 C5 . . . . -7.0(3) ?
    C2 C3 C4 C5 . . . . 173.27(18) ?
    C9 C4 C5 C6 . . . . -0.3(3) ?
    C3 C4 C5 C6 . . . . -179.88(18) ?
    C4 C5 C6 C7 . . . . 0.0(3) ?
    C5 C6 C7 C8 . . . . 0.2(3) ?
    C6 C7 C8 C9 . . . . 0.0(3) ?
    C7 C8 C9 C4 . . . . -0.4(3) ?
    C5 C4 C9 C8 . . . . 0.5(3) ?
    C3 C4 C9 C8 . . . . -179.92(17) ?
    C1 N1 C10 C11 . . . . -1.6(3) ?
    N2 N1 C10 C11 . . . . 177.72(15) ?
    C1 N1 C10 C15 . . . . 178.21(18) ?
    N2 N1 C10 C15 . . . . -2.4(2) ?
    N1 C10 C11 C12 . . . . -178.97(16) ?
    C15 C10 C11 C12 . . . . 1.2(3) ?
    C10 C11 C12 C13 . . . . -0.7(3) ?
    C11 C12 C13 C14 . . . . 0.2(3) ?
    C11 C12 C13 S1 . . . . 178.85(14) ?
    O2 S1 C13 C12 . . . . 157.60(15) ?
    O3 S1 C13 C12 . . . . 28.50(17) ?
    N3 S1 C13 C12 . . . . -86.93(16) ?
    O2 S1 C13 C14 . . . . -23.78(17) ?
    O3 S1 C13 C14 . . . . -152.88(15) ?
    N3 S1 C13 C14 . . . . 91.69(16) ?
    C12 C13 C14 C15 . . . . -0.3(3) ?
    S1 C13 C14 C15 . . . . -178.89(14) ?
    C13 C14 C15 C10 . . . . 0.8(3) ?
    C11 C10 C15 C14 . . . . -1.2(3) ?
    N1 C10 C15 C14 . . . . 178.94(16) ?
loop_
    _geom_hbond_atom_site_label_D
    _geom_hbond_atom_site_label_H
    _geom_hbond_atom_site_label_A
    _geom_hbond_site_symmetry_A
    _geom_hbond_distance_DH
    _geom_hbond_distance_HA
    _geom_hbond_distance_DA
    _geom_hbond_angle_DHA
    _geom_hbond_publ_flag
    N3 H1 O3 3_766 0.880(10)
                           2.120(10)
                                   2.975(2) 164(2) yes
    N3 H2 O2 4_576 0.870(10)
                           2.120(10)
                                   2.978(2) 168(2) yes
