# Supplementary material for: 4-(5-Oxo-3-phenyl-4,5-dihydro-1H-pyrazol-1-yl)benzene­sulfonamide
Source: Acta Crystallogr Sect E Struct Rep Online. 2011 Aug 27;67(Pt 9):o2428. doi: 10.1107/S1600536811032879 (PMC3200779; doi:10.1107/S1600536811032879)
Supplement: Supplementary file 2 [file e-67-o2428-Isup2.hkl]

# 
# h,k,l, Fc-squared, Fo-squared, sigma(Fo-squared) and status flag 
# 
data_I
_shelx_title '  P21/c' 
_shelx_refln_list_code          4 
_shelx_F_calc_maximum      249.58 
_exptl_crystal_F_000       656.00 
_reflns_d_resolution_high  0.8000 
 
loop_ 
 _symmetry_equiv_pos_as_xyz 
 'x, y, z' 
 '-x, y+1/2, -z+1/2' 
 '-x, -y, -z' 
 'x, -y-1/2, z-1/2' 
 
_cell_length_a    13.6794 
_cell_length_b    13.4304 
_cell_length_c     7.3678 
_cell_angle_alpha  90.000 
_cell_angle_beta   91.055 
_cell_angle_gamma  90.000 
 
_shelx_F_squared_multiplier     1.000 
 
loop_ 
 _refln_index_h 
 _refln_index_k 
 _refln_index_l 
 _refln_F_squared_calc 
 _refln_F_squared_meas 
 _refln_F_squared_sigma 
 _refln_observed_status 
   1   0   0       95.52       73.73      2.54 o 
   2   0   0     1151.19     1049.86     20.11 o 
   3   0   0       79.94      158.75      6.62 o 
   4   0   0      352.04      323.85     11.53 o 
   5   0   0     2664.99     2399.17     35.91 o 
   6   0   0      248.21      218.79      8.95 o 
   7   0   0     5559.83     5440.68     88.13 o 
   8   0   0      132.56      125.46      8.36 o 
   9   0   0       12.48        9.66      2.82 o 
  10   0   0     1610.21     1646.72     36.14 o 
  11   0   0      133.10      141.54     11.84 o 
  12   0   0      154.56      308.80     23.46 o 
  13   0   0     3969.36     4214.40     69.31 o 
  14   0   0       39.10       53.85      7.07 o 
  15   0   0      162.44      187.71     19.18 o 
  16   0   0      240.59      239.45     17.15 o 
  17   0   0      314.47      317.17     15.61 o 
   1   1   0      474.54      472.27     10.76 o 
   2   1   0     2444.16     2531.43     38.74 o 
   3   1   0     6930.85     6331.58     88.46 o 
   4   1   0     5220.72     4934.38     60.60 o 
   5   1   0      711.02      660.40     11.86 o 
   6   1   0     3192.82     3200.62     70.20 o 
   7   1   0     2698.61     2667.27     31.32 o 
   8   1   0      180.09      207.10      7.58 o 
   9   1   0     1363.42     1290.88     30.67 o 
  10   1   0     1192.72     1190.97     18.06 o 
  11   1   0      226.71      245.00      8.72 o 
  12   1   0     1313.70     1349.47     27.27 o 
  13   1   0      309.85      394.31     45.10 o 
  14   1   0       50.00       53.03      5.37 o 
  15   1   0      302.01      322.52     14.24 o 
  16   1   0      278.28      287.81     13.06 o 
  17   1   0        3.70        9.08      2.95 o 
   0   2   0    10284.64     9476.76    150.60 o 
   1   2   0     6429.95     6135.25     74.89 o 
   2   2   0       17.50       32.90      2.32 o 
   3   2   0        2.86        0.73      0.82 o 
   4   2   0       98.64       90.39      4.19 o 
   5   2   0     2291.49     2250.41     27.67 o 
   6   2   0     1462.65     1485.89     21.61 o 
   7   2   0       53.34       59.98      3.73 o 
   8   2   0        3.91        1.76      1.38 o 
   9   2   0      166.80      162.69      8.34 o 
  10   2   0        3.93        2.62      1.96 o 
  11   2   0      891.60      913.96     16.39 o 
  12   2   0     1882.56     1910.38     41.37 o 
  13   2   0      261.07      258.26     12.87 o 
  14   2   0       47.85       37.23      4.87 o 
  15   2   0       80.78       85.22      6.38 o 
  16   2   0       50.16       48.31      4.87 o 
   1   3   0      109.93       79.98      3.29 o 
   2   3   0       58.73       68.89      3.17 o 
   3   3   0      304.70      269.19      5.45 o 
   4   3   0       42.02       59.73      3.35 o 
   5   3   0      666.37      697.19     20.76 o 
   6   3   0     8883.55     9644.83    120.10 o 
   7   3   0       39.82       50.74      5.17 o 
   8   3   0        3.11        5.23      2.24 o 
   9   3   0       13.53       16.13      3.63 o 
  10   3   0      198.68      194.36      7.07 o 
  11   3   0       14.02       11.88      4.81 o 
  12   3   0       10.86        9.78      3.65 o 
  13   3   0        1.22       -0.95      2.93 o 
  14   3   0       86.33       72.68      6.42 o 
  15   3   0       31.06       33.31      4.06 o 
  16   3   0        2.88       -0.52      1.72 o 
   0   4   0     2075.70     1861.45     40.24 o 
   1   4   0     2037.03     1947.91     32.04 o 
   2   4   0     3429.08     3264.12     49.29 o 
   3   4   0     1578.90     1566.47     27.58 o 
   4   4   0       19.40       13.64      1.88 o 
   5   4   0      552.48      547.23     16.91 o 
   6   4   0      486.18      522.30     22.17 o 
   7   4   0       29.36       46.01      4.59 o 
   8   4   0       85.00       99.84      7.87 o 
   9   4   0      380.08      375.74     12.56 o 
  10   4   0        8.86        7.37      2.12 o 
  11   4   0      512.29      470.34     13.31 o 
  12   4   0      964.06      968.38     26.33 o 
  13   4   0       70.64       60.95      6.56 o 
  14   4   0      429.92      500.16     19.00 o 
  15   4   0      147.72      135.34      6.49 o 
  16   4   0       48.83       51.63      3.04 o 
   1   5   0     2021.82     1988.28     25.21 o 
   2   5   0       12.53       34.21      3.16 o 
   3   5   0        7.08        7.57      1.87 o 
   4   5   0      694.89      661.38     13.47 o 
   5   5   0      254.82      223.10      7.43 o 
   6   5   0       61.32       83.86      5.46 o 
   7   5   0        9.17        0.80      1.55 o 
   8   5   0      315.69      296.52     25.16 o 
   9   5   0      261.13      243.22     10.11 o 
  10   5   0      206.87      196.55      8.69 o 
  11   5   0      113.57      144.77      9.78 o 
  12   5   0       21.03       16.23      3.70 o 
  13   5   0       38.06       44.48      5.82 o 
  14   5   0      250.09      257.80     10.97 o 
  15   5   0      451.40      451.22     11.18 o 
  16   5   0      356.63      322.54     12.00 o 
   0   6   0     2525.05     2585.42     57.09 o 
   1   6   0      555.87      679.64     12.77 o 
   2   6   0      321.87      396.24      9.69 o 
   3   6   0       58.16       41.98      3.76 o 
   4   6   0      135.81      168.58      6.52 o 
   5   6   0       56.54       49.73      3.74 o 
   6   6   0       93.95       93.84      6.74 o 
   7   6   0       90.89       87.66      7.23 o 
   8   6   0      118.29      109.54      6.59 o 
   9   6   0      114.94       97.80      6.56 o 
  10   6   0        2.51       -2.04      2.04 o 
  11   6   0      214.72      236.02     13.60 o 
  12   6   0       57.66       67.22      6.76 o 
  13   6   0      997.69      963.32     20.82 o 
  14   6   0      137.97      138.37      6.76 o 
  15   6   0       46.48       52.20      3.39 o 
   1   7   0     3367.39     3910.32     57.59 o 
   2   7   0       43.68       62.73      4.63 o 
   3   7   0     1050.39     1071.06     27.91 o 
   4   7   0        4.16        6.85      1.55 o 
   5   7   0       52.64       68.28      5.13 o 
   6   7   0      229.12      227.95      9.59 o 
   7   7   0      908.90      898.47     20.25 o 
   8   7   0      568.46      531.39     15.22 o 
   9   7   0        7.36        1.51      1.88 o 
  10   7   0        0.03       -0.18      3.44 o 
  11   7   0      711.67      689.22     19.35 o 
  12   7   0      499.47      487.14     14.51 o 
  13   7   0       46.22       47.05      4.30 o 
  14   7   0        0.36       -1.25      2.19 o 
  15   7   0       22.74       13.24      2.86 o 
   0   8   0     1100.88     1325.49     39.95 o 
   1   8   0      915.66      928.19     23.00 o 
   2   8   0      126.20      142.89      7.54 o 
   3   8   0       20.31       17.70      2.75 o 
   4   8   0      397.71      383.63     12.93 o 
   5   8   0      167.65      144.38      6.56 o 
   6   8   0      491.04      470.94     13.72 o 
   7   8   0     1571.02     1510.80     31.19 o 
   8   8   0      207.09      213.56     11.73 o 
   9   8   0      303.89      284.25     18.20 o 
  10   8   0      632.21      591.93     26.62 o 
  11   8   0      538.43      532.31     20.30 o 
  12   8   0      485.15      487.67     16.24 o 
  13   8   0       74.86       83.06      6.13 o 
  14   8   0      269.27      299.06     13.35 o 
   1   9   0      167.15      173.34      7.97 o 
   2   9   0      437.02      476.51     15.43 o 
   3   9   0     1056.77     1061.56     20.27 o 
   4   9   0      724.59      751.56     13.24 o 
   5   9   0      123.24      117.37      5.43 o 
   6   9   0       40.60       32.71      4.06 o 
   7   9   0      711.71      688.20     18.97 o 
   8   9   0     1709.00     1707.02     48.09 o 
   9   9   0      201.08      197.72     18.72 o 
  10   9   0      637.88      604.35     26.52 o 
  11   9   0      151.36      148.44     10.13 o 
  12   9   0      380.17      371.69     13.09 o 
  13   9   0      212.61      212.70      8.60 o 
  14   9   0      858.44      862.60     21.30 o 
   0  10   0      707.61      749.95     18.06 o 
   1  10   0     1674.68     1736.19     22.61 o 
   2  10   0      169.60      157.91      5.90 o 
   3  10   0      404.56      422.16     10.47 o 
   4  10   0     1308.79     1316.24     20.18 o 
   5  10   0     3371.19     3450.06     41.44 o 
   6  10   0      255.07      226.42     17.78 o 
   7  10   0      305.00      311.44     15.39 o 
   8  10   0      166.36      181.86     14.83 o 
   9  10   0       21.49        9.30      3.84 o 
  10  10   0       12.72       14.49      4.97 o 
  11  10   0      941.26      902.71     24.13 o 
  12  10   0      610.99      645.17     15.83 o 
  13  10   0      343.00      352.51      8.53 o 
   1  11   0       84.77       91.43      5.35 o 
   2  11   0      745.87      696.32     13.02 o 
   3  11   0       91.32       72.70      4.76 o 
   4  11   0      570.24      604.43     20.11 o 
   5  11   0      536.51      526.56     19.55 o 
   6  11   0      246.17      269.65     14.51 o 
   7  11   0      748.87      764.44     31.46 o 
   8  11   0      196.42      182.98     14.61 o 
   9  11   0      388.75      383.92     20.24 o 
  10  11   0       24.70       31.26      4.64 o 
  11  11   0      244.77      248.97      8.50 o 
  12  11   0       73.34       96.46      5.03 o 
   0  12   0      930.71      889.68     33.86 o 
   1  12   0       21.08       32.95      4.32 o 
   2  12   0       58.49       59.89      5.44 o 
   3  12   0      375.51      349.60     18.33 o 
   4  12   0      176.06      189.22     12.09 o 
   5  12   0      173.46      163.51     11.93 o 
   6  12   0      185.05      178.37     10.89 o 
   7  12   0       87.87       78.23      9.03 o 
   8  12   0       34.98       31.51      7.35 o 
   9  12   0       97.43       94.37     17.36 o 
  10  12   0        6.47        5.56      2.15 o 
  11  12   0       18.72       19.62      2.39 o 
   1  13   0       53.37       42.63      4.62 o 
   2  13   0        3.08        0.28      2.33 o 
   3  13   0      158.99      163.51     13.18 o 
   4  13   0      138.41      159.41     12.44 o 
   5  13   0        0.61        1.81      2.62 o 
   6  13   0        6.76       11.67      3.71 o 
   7  13   0       27.62       27.87      4.69 o 
   8  13   0      169.20      181.30     11.34 o 
   9  13   0       25.35       25.19      3.85 o 
  10  13   0       44.94       41.06      2.95 o 
   0  14   0      423.33      438.98     16.88 o 
   1  14   0      536.23      604.22     13.98 o 
   2  14   0       54.39       56.93      5.51 o 
   3  14   0        0.51       -0.68      2.92 o 
   4  14   0        3.48        2.65      2.43 o 
   5  14   0       10.18       12.82      6.02 o 
   6  14   0      293.47      295.86     89.35 o 
   7  14   0      172.49      178.12     38.21 o 
   8  14   0       32.26       25.18      5.07 o 
   9  14   0      111.60      105.26     15.80 o 
   1  15   0        5.46        4.98      2.11 o 
   2  15   0       87.04       83.09      5.62 o 
   3  15   0      304.30      371.54     18.05 o 
   4  15   0      226.17      287.87     15.09 o 
   5  15   0      117.57      121.24     10.32 o 
   6  15   0        1.44        1.74      1.88 o 
   7  15   0       11.98       14.54      3.76 o 
   0  16   0        7.63        7.56      3.61 o 
   1  16   0        2.19        6.64      2.53 o 
   2  16   0       39.21       34.50      3.56 o 
   3  16   0       35.19       35.43      3.68 o 
   4  16   0       75.99       85.44      6.16 o 
   5  16   0        4.44        2.82      1.62 o 
 -16   1   1       36.31       38.75      5.06 o 
 -15   1   1      103.35      110.80      7.86 o 
 -14   1   1        0.75        5.03      3.33 o 
 -13   1   1        0.68        3.32      2.16 o 
 -12   1   1      119.69      122.51      7.28 o 
 -11   1   1      803.19      784.08     15.86 o 
 -10   1   1       46.96       40.68      3.21 o 
  -9   1   1      214.22      238.09     10.48 o 
  -8   1   1        7.44        2.86      1.91 o 
  -7   1   1     2446.78     2520.05     54.15 o 
  -6   1   1       14.95       13.46      1.87 o 
  -5   1   1      161.93      221.97      6.96 o 
  -4   1   1     1261.96     1216.57     17.36 o 
  -3   1   1     1847.61     1806.73     21.52 o 
  -2   1   1     1354.34     1387.69     37.43 o 
  -1   1   1      271.81      252.53     10.26 o 
   0   1   1     1768.30     1583.99     20.97 o 
   1   1   1     3120.55     3142.16     41.89 o 
   2   1   1     1575.01     1456.56     25.21 o 
   3   1   1       13.45        8.95      0.75 o 
   4   1   1      454.99      412.27      9.60 o 
   5   1   1      715.10      622.14     13.04 o 
   6   1   1     1101.29      985.32     17.19 o 
   7   1   1     1695.66     1686.63     26.37 o 
   8   1   1     1134.50     1101.45     39.28 o 
   9   1   1      186.71      213.93      9.74 o 
  10   1   1       56.95       59.02      4.32 o 
  11   1   1      608.42      582.74     14.35 o 
  12   1   1     1048.62     1007.95     24.68 o 
  13   1   1        5.16        8.77      2.97 o 
  14   1   1       25.12       24.74      5.09 o 
  15   1   1       68.12       87.40     15.52 o 
  16   1   1        0.46        2.65      2.18 o 
 -16   2   1      478.34      475.78     14.13 o 
 -15   2   1      515.43      539.37     13.55 o 
 -14   2   1      570.15      565.76     17.51 o 
 -13   2   1       25.02       25.17      3.76 o 
 -12   2   1        2.72        6.04      2.90 o 
 -11   2   1      709.74      725.53     15.40 o 
 -10   2   1      163.33      179.18      6.43 o 
  -9   2   1       14.95       11.95      2.44 o 
  -8   2   1       53.09       34.47      3.77 o 
  -7   2   1      135.55      152.47      7.07 o 
  -6   2   1       82.11       86.42      4.86 o 
  -5   2   1     2391.42     2228.92     25.70 o 
  -4   2   1     4561.41     4271.49     41.31 o 
  -3   2   1     7855.59     6702.57     74.25 o 
  -2   2   1     1760.22     1623.25     28.58 o 
  -1   2   1    16655.40    15957.03    181.24 o 
   0   2   1       46.53       38.81      1.92 o 
   1   2   1     9946.20    10586.57    100.90 o 
   2   2   1    11045.03    10992.07    125.07 o 
   3   2   1      164.21      180.78      5.24 o 
   4   2   1     2133.45     1852.81     29.98 o 
   5   2   1      206.84      198.04      5.43 o 
   6   2   1       23.00       31.04      2.36 o 
   7   2   1      723.72      632.56     14.41 o 
   8   2   1      576.93      541.15     20.10 o 
   9   2   1     2258.06     2111.39     46.72 o 
  10   2   1      298.52      281.74     11.35 o 
  11   2   1     1569.00     1556.12     24.54 o 
  12   2   1        9.66       18.63      5.43 o 
  13   2   1       28.66       34.60      6.27 o 
  14   2   1       98.72       86.18      8.49 o 
  15   2   1      324.98      307.70     13.64 o 
  16   2   1      273.87      279.68     13.14 o 
 -16   3   1      303.01      328.11     18.08 o 
 -15   3   1       55.00       49.93      4.68 o 
 -14   3   1      200.42      212.39     10.38 o 
 -13   3   1       63.98       76.85      6.77 o 
 -12   3   1      197.26      225.16     11.92 o 
 -11   3   1     1816.39     1781.56     28.99 o 
 -10   3   1      187.29      155.63      6.67 o 
  -9   3   1      437.32      394.35     30.37 o 
  -8   3   1       30.35       37.54      4.94 o 
  -7   3   1      818.64      754.15     23.67 o 
  -6   3   1     1509.04     1476.46     34.66 o 
  -5   3   1     1181.13      996.64     35.54 o 
  -4   3   1       27.35       34.36      2.31 o 
  -3   3   1      125.51      107.13      3.77 o 
  -2   3   1     3102.85     2952.34     30.58 o 
  -1   3   1       25.38       24.80      1.56 o 
   0   3   1     2969.87     2785.45     37.62 o 
   1   3   1     4510.24     4397.50     60.75 o 
   2   3   1     3464.62     3332.33     60.80 o 
   3   3   1      190.30      180.32      5.15 o 
   4   3   1       25.31       34.87      3.37 o 
   5   3   1      239.05      220.24      7.75 o 
   6   3   1     1006.66      934.28     19.37 o 
   7   3   1      975.95     1014.17     45.47 o 
   8   3   1       12.07       13.90      2.97 o 
   9   3   1      109.22       99.81      8.18 o 
  10   3   1      124.11      119.60      5.19 o 
  11   3   1     1535.34     1531.95     26.12 o 
  12   3   1      909.42      957.60     25.99 o 
  13   3   1       18.17       17.00      4.55 o 
  14   3   1       68.77       68.81      6.92 o 
  15   3   1      381.08      392.04     15.03 o 
  16   3   1       45.72       42.97      3.95 o 
 -16   4   1      217.80      230.63      9.16 o 
 -15   4   1       60.68       48.02      3.71 o 
 -14   4   1      505.93      499.17     13.88 o 
 -13   4   1       23.57       14.78      3.65 o 
 -12   4   1      242.25      246.96     14.32 o 
 -11   4   1     1152.16     1171.44     31.41 o 
 -10   4   1        0.86        1.20      2.10 o 
  -9   4   1     1620.71     1641.63     24.58 o 
  -8   4   1       86.85       80.34      6.63 o 
  -7   4   1      484.85      460.71     14.70 o 
  -6   4   1       76.81       87.15      6.36 o 
  -5   4   1        2.11        2.75      1.10 o 
  -4   4   1      970.59      976.88     13.43 o 
  -3   4   1      509.58      454.76      7.91 o 
  -2   4   1        7.37       10.74      1.26 o 
  -1   4   1     2982.78     2869.64     32.72 o 
   0   4   1        8.35        8.12      1.42 o 
   1   4   1      170.67      206.77      5.15 o 
   2   4   1      250.98      198.12      5.19 o 
   3   4   1     2972.82     3083.36     34.16 o 
   4   4   1     1039.46      901.64     16.54 o 
   5   4   1       18.31       19.91      4.21 o 
   6   4   1       74.82       72.15      6.01 o 
   7   4   1      748.72      794.66     26.83 o 
   8   4   1       56.18       61.96      6.26 o 
   9   4   1       85.80       85.48      5.35 o 
  10   4   1        0.64        4.34      1.96 o 
  11   4   1       29.32       31.13      4.49 o 
  12   4   1       47.94       44.86      5.77 o 
  13   4   1      956.53      987.00     25.59 o 
  14   4   1      173.90      178.30     11.72 o 
  15   4   1      140.05      120.10      7.86 o 
  16   4   1        1.37        1.57      1.73 o 
 -16   5   1       20.97       18.27      2.97 o 
 -15   5   1        5.54        4.76      2.18 o 
 -14   5   1        0.17       -1.84      2.11 o 
 -13   5   1       35.92       39.67      4.82 o 
 -12   5   1      515.43      526.68     17.69 o 
 -11   5   1      167.14      165.77     11.40 o 
 -10   5   1      149.40      157.74      9.30 o 
  -9   5   1      503.03      456.29     12.13 o 
  -8   5   1      380.37      381.49     14.65 o 
  -7   5   1        4.19        7.43      2.27 o 
  -6   5   1      493.54      524.38     14.90 o 
  -5   5   1     3990.56     4334.84     48.94 o 
  -4   5   1       69.97       91.29      3.59 o 
  -3   5   1     1157.80     1155.29     14.83 o 
  -2   5   1      307.01      329.69      8.13 o 
  -1   5   1     3941.13     3908.70     54.04 o 
   0   5   1      965.63     1059.12     17.54 o 
   1   5   1      175.04      214.71      5.83 o 
   2   5   1      132.44      133.46      4.41 o 
   3   5   1      500.32      555.81     14.34 o 
   4   5   1       64.45       83.78      5.30 o 
   5   5   1      425.69      404.36     15.17 o 
   6   5   1      228.60      252.15     12.04 o 
   7   5   1     1756.56     1749.11     73.89 o 
   8   5   1        0.77        1.28      2.36 o 
   9   5   1      252.84      248.73      9.13 o 
  10   5   1      551.91      517.57     14.00 o 
  11   5   1      177.60      154.96     10.06 o 
  12   5   1      633.45      612.16     20.06 o 
  13   5   1      188.72      203.77     10.97 o 
  14   5   1      275.60      290.53     14.25 o 
  15   5   1        3.23        2.09      2.16 o 
  16   5   1       51.16       42.06      5.20 o 
 -15   6   1      197.50      209.86      7.70 o 
 -14   6   1      263.98      275.24     10.67 o 
 -13   6   1       88.59       84.42      6.56 o 
 -12   6   1      325.75      267.83     12.15 o 
 -11   6   1       31.55       31.40      4.47 o 
 -10   6   1      388.73      359.72     15.95 o 
  -9   6   1       36.72       40.61      4.50 o 
  -8   6   1      522.54      472.95     14.21 o 
  -7   6   1      147.14      145.18      8.30 o 
  -6   6   1       70.25       57.50      4.98 o 
  -5   6   1      167.68      126.79      8.17 o 
  -4   6   1     1975.76     2028.32     26.51 o 
  -3   6   1     1462.77     1433.26     20.98 o 
  -2   6   1      378.02      379.91      9.47 o 
  -1   6   1     1224.91     1210.63     22.48 o 
   0   6   1        0.00       -0.06      1.04 o 
   1   6   1      716.04      790.33     13.18 o 
   2   6   1     1086.08     1125.51     16.17 o 
   3   6   1       30.72       27.71      3.37 o 
   4   6   1      221.81      243.87      9.79 o 
   5   6   1        7.65       15.84      3.23 o 
   6   6   1      306.16      319.19     17.63 o 
   7   6   1        5.01        7.22      2.63 o 
   8   6   1      230.92      192.11      8.75 o 
   9   6   1     2007.68     1907.64     48.40 o 
  10   6   1      137.66      131.25      9.73 o 
  11   6   1      245.84      227.04     11.92 o 
  12   6   1        9.32        6.67      2.99 o 
  13   6   1      330.60      301.49     12.73 o 
  14   6   1        6.64        3.33      2.42 o 
  15   6   1      183.20      177.23     13.91 o 
 -15   7   1       23.91       26.42      4.06 o 
 -14   7   1      369.14      393.57     11.73 o 
 -13   7   1      545.21      564.67     16.06 o 
 -12   7   1      755.12      800.32     18.85 o 
 -11   7   1      247.00      259.50     11.76 o 
 -10   7   1      687.29      614.00     21.05 o 
  -9   7   1      160.10      148.53      8.40 o 
  -8   7   1       43.01       45.93      4.43 o 
  -7   7   1     2442.19     2409.55     41.79 o 
  -6   7   1      334.33      292.76     14.95 o 
  -5   7   1     2560.46     2595.54     42.56 o 
  -4   7   1        5.60        2.99      1.40 o 
  -3   7   1      770.90      709.97     14.35 o 
  -2   7   1      474.74      451.33     11.09 o 
  -1   7   1        6.99       20.17      2.57 o 
   0   7   1     2703.37     2821.55     32.67 o 
   1   7   1     1415.94     1523.10     25.40 o 
   2   7   1        3.65        5.09      1.59 o 
   3   7   1      560.50      593.90     14.13 o 
   4   7   1        2.97        6.68      2.02 o 
   5   7   1       49.12       40.43      5.47 o 
   6   7   1     1451.27     1449.42     35.13 o 
   7   7   1       29.01       34.94      3.70 o 
   8   7   1       46.72       42.98      4.06 o 
   9   7   1     1434.63     1375.87     28.97 o 
  10   7   1        0.79        4.12      2.55 o 
  11   7   1     1202.00     1156.53     27.26 o 
  12   7   1      313.02      326.28     13.51 o 
  13   7   1      710.88      747.50     19.14 o 
  14   7   1       37.64       32.31      4.16 o 
  15   7   1        4.95        4.90      1.96 o 
 -14   8   1      300.04      304.09     11.18 o 
 -13   8   1        5.58       12.99      3.19 o 
 -12   8   1        4.69        0.97      2.00 o 
 -11   8   1      143.97      169.15      9.20 o 
 -10   8   1      224.25      222.88     15.96 o 
  -9   8   1     1201.46     1169.77     38.01 o 
  -8   8   1      220.37      208.37     11.68 o 
  -7   8   1     1707.87     1608.02     33.94 o 
  -6   8   1      391.19      382.14     13.03 o 
  -5   8   1      150.22      156.85      6.74 o 
  -4   8   1      517.08      471.87     14.17 o 
  -3   8   1     3246.41     3144.11     43.83 o 
  -2   8   1      521.54      509.53     14.22 o 
  -1   8   1      219.24      237.22      9.27 o 
   0   8   1      895.60      944.88     16.72 o 
   1   8   1      656.13      712.48     16.56 o 
   2   8   1       34.54       19.60      3.37 o 
   3   8   1       53.81       43.22      4.69 o 
   4   8   1      846.81      819.72     20.98 o 
   5   8   1      573.60      544.05     21.25 o 
   6   8   1        7.08       14.78      2.89 o 
   7   8   1      366.29      375.34     11.69 o 
   8   8   1      444.55      404.57     12.35 o 
   9   8   1       40.46       39.55      7.09 o 
  10   8   1      512.93      517.86     19.40 o 
  11   8   1       60.16       57.26      6.03 o 
  12   8   1        0.98        4.78      2.93 o 
  13   8   1       39.69       47.04      4.34 o 
  14   8   1      398.61      391.32     15.45 o 
 -14   9   1        1.86        3.53      3.58 o 
 -13   9   1       10.87        5.82      2.03 o 
 -12   9   1      295.74      315.22     11.72 o 
 -11   9   1      221.31      191.74     11.62 o 
 -10   9   1        6.32       12.65      4.95 o 
  -9   9   1       53.22       48.29      7.85 o 
  -8   9   1      104.58      105.27     11.31 o 
  -7   9   1        0.50        1.34      2.24 o 
  -6   9   1      719.09      703.19     18.68 o 
  -5   9   1       41.01       43.21      3.44 o 
  -4   9   1        2.04       -0.22      1.53 o 
  -3   9   1        0.00       -0.25      1.33 o 
  -2   9   1      262.49      259.91     10.37 o 
  -1   9   1       32.06       32.31      3.72 o 
   0   9   1       38.95       73.89      5.36 o 
   1   9   1       17.02       10.46      1.98 o 
   2   9   1      117.51      144.24      7.53 o 
   3   9   1       42.31       44.17      3.99 o 
   4   9   1        9.16        8.53      2.04 o 
   5   9   1       69.26       62.55      4.99 o 
   6   9   1      530.17      530.64     15.73 o 
   7   9   1      949.29      943.57     19.51 o 
   8   9   1      383.22      404.36     21.89 o 
   9   9   1       47.34       46.77      7.74 o 
  10   9   1       21.76       21.20      4.36 o 
  11   9   1      153.45      154.84      8.71 o 
  12   9   1       64.34       63.38      5.17 o 
  13   9   1       13.05       13.70      2.78 o 
  14   9   1      117.75      101.48      9.55 o 
 -13  10   1       54.53       55.89      4.82 o 
 -12  10   1        4.83        4.28      2.60 o 
 -11  10   1       13.39       10.15      3.27 o 
 -10  10   1      131.28      123.18     17.07 o 
  -9  10   1       13.33       13.41      4.11 o 
  -8  10   1       34.61       30.74      6.22 o 
  -7  10   1      706.57      740.87     30.68 o 
  -6  10   1      487.62      514.14     25.38 o 
  -5  10   1      548.24      548.12     11.79 o 
  -4  10   1      596.36      576.23     11.05 o 
  -3  10   1      866.41      887.99     15.17 o 
  -2  10   1      485.82      503.19     10.18 o 
  -1  10   1        3.06        3.57      1.20 o 
   0  10   1      419.07      448.80     11.03 o 
   1  10   1       41.41       35.59      4.56 o 
   2  10   1      162.50      145.25      7.07 o 
   3  10   1       14.73       26.95      3.17 o 
   4  10   1        4.34        5.56      1.87 o 
   5  10   1      309.95      316.41     11.74 o 
   6  10   1      131.93      152.20     10.67 o 
   7  10   1       27.71       28.77      4.96 o 
   8  10   1      952.42      946.13     34.07 o 
   9  10   1      104.53      110.74     10.99 o 
  10  10   1       98.10       88.34      7.39 o 
  11  10   1        0.15        4.13      2.38 o 
  12  10   1       78.73       75.43      8.86 o 
  13  10   1        0.46        4.49      4.47 o 
 -12  11   1      519.56      556.38     18.88 o 
 -11  11   1      357.84      347.65     13.23 o 
 -10  11   1       86.45       95.06      9.35 o 
  -9  11   1        0.06       -2.41      3.25 o 
  -8  11   1      489.92      512.16     19.59 o 
  -7  11   1        3.75        8.10      4.14 o 
  -6  11   1     1641.44     1650.16     46.89 o 
  -5  11   1       11.14       13.89      2.69 o 
  -4  11   1     1167.29     1177.19     22.40 o 
  -3  11   1      129.71      121.85      5.05 o 
  -2  11   1      278.48      260.90      7.45 o 
  -1  11   1       52.60       67.77      4.97 o 
   0  11   1      118.49      128.81      5.93 o 
   1  11   1      513.60      540.70     14.20 o 
   2  11   1       10.88       14.13      2.79 o 
   3  11   1      934.81      895.41     39.83 o 
   4  11   1       28.21       26.21      5.40 o 
   5  11   1      637.52      640.12     27.09 o 
   6  11   1       36.75       45.76      5.89 o 
   7  11   1      517.44      550.35     20.00 o 
   8  11   1       65.52       55.98      7.96 o 
   9  11   1        1.75        2.83      3.56 o 
  10  11   1      470.56      485.68     15.52 o 
  11  11   1      318.54      318.02     10.15 o 
  12  11   1      400.84      375.88     13.65 o 
 -11  12   1       75.20       75.52      4.38 o 
 -10  12   1      112.88      108.20      7.18 o 
  -9  12   1       83.12       81.39      8.35 o 
  -8  12   1      115.57      118.67     10.70 o 
  -7  12   1        7.43        8.83      4.16 o 
  -6  12   1      126.54      144.86     12.80 o 
  -5  12   1       26.15       21.07      5.67 o 
  -4  12   1     2391.20     2568.05     38.89 o 
  -3  12   1      503.34      533.78     14.60 o 
  -2  12   1     1053.27     1083.48     20.88 o 
  -1  12   1        0.80        1.40      4.65 o 
   0  12   1      230.07      247.27     10.80 o 
   1  12   1      912.33      969.29     29.96 o 
   2  12   1        6.77       11.72      4.59 o 
   3  12   1      934.36      964.41     38.53 o 
   4  12   1      153.14      163.79     12.77 o 
   5  12   1      465.29      497.19     61.50 o 
   6  12   1     1140.05     1181.36     35.95 o 
   7  12   1        6.99        5.70      2.95 o 
   8  12   1      115.49      118.31     11.76 o 
   9  12   1      239.20      230.06      9.63 o 
  10  12   1      149.68      135.26      6.08 o 
  11  12   1      164.33      150.68      6.34 o 
 -10  13   1        2.56        3.43      1.47 o 
  -9  13   1       23.39       23.89      3.86 o 
  -8  13   1        1.31        1.09      4.61 o 
  -7  13   1      344.20      360.22     17.64 o 
  -6  13   1      156.51      169.73     12.75 o 
  -5  13   1       96.27       96.57      9.19 o 
  -4  13   1       84.95       77.43      5.77 o 
  -3  13   1        1.07       -0.11      1.86 o 
  -2  13   1       54.27       60.28      4.65 o 
  -1  13   1      718.57      724.02     16.62 o 
   0  13   1       71.43       92.52      7.47 o 
   1  13   1      227.40      249.72     14.33 o 
   2  13   1      299.20      286.96     17.19 o 
   3  13   1      171.00      153.74     11.31 o 
   4  13   1       52.62       50.65     19.98 o 
   5  13   1       27.64       22.70      4.65 o 
   6  13   1     1365.80     1485.26     38.48 o 
   7  13   1      357.33      340.81     48.39 o 
   8  13   1       38.67       25.49     16.08 o 
   9  13   1       28.28       26.32      7.23 o 
  10  13   1       17.31       21.04      2.90 o 
  -9  14   1       94.55      100.98      6.50 o 
  -8  14   1        3.66        2.96      2.07 o 
  -7  14   1        0.01        2.15      2.18 o 
  -6  14   1       27.23       17.62      3.85 o 
  -5  14   1       45.71       43.52      5.98 o 
  -4  14   1        0.14        0.19      2.37 o 
  -3  14   1        0.07        1.99      1.89 o 
  -2  14   1      198.71      237.72     10.23 o 
  -1  14   1      132.57      113.36      6.95 o 
   0  14   1      187.58      182.92      9.50 o 
   1  14   1       23.88       15.07      3.17 o 
   2  14   1      505.27      466.73     18.51 o 
   3  14   1        0.43       -3.31      3.31 o 
   4  14   1       97.29      102.70      9.58 o 
   5  14   1        0.38        0.76      2.96 o 
   6  14   1      261.95      277.76     57.86 o 
   7  14   1       12.87       12.88      4.65 o 
   8  14   1        4.12        6.58      3.19 o 
   9  14   1       43.50       23.72      3.76 o 
  -7  15   1        8.02        5.18      1.67 o 
  -6  15   1      164.08      199.32     10.23 o 
  -5  15   1        1.30       -2.67      2.67 o 
  -4  15   1       44.36       39.90      4.79 o 
  -3  15   1        4.21        1.71      2.15 o 
  -2  15   1      104.75      122.71      6.33 o 
  -1  15   1      340.81      388.96     11.73 o 
   0  15   1       12.81        5.91      2.11 o 
   1  15   1       73.98       94.98      5.98 o 
   2  15   1      137.72      123.74      7.88 o 
   3  15   1       86.63      107.16      6.47 o 
   4  15   1       82.26       96.89      7.97 o 
   5  15   1       27.58       34.03      4.37 o 
   6  15   1        1.02        2.54      1.92 o 
   7  15   1       31.14       26.18      3.64 o 
  -4  16   1       70.77       58.51      4.97 o 
  -3  16   1      381.69      410.16     40.07 o 
  -2  16   1      277.35      275.92     24.77 o 
  -1  16   1        4.36        0.35      2.02 o 
   0  16   1       14.42       18.35      2.05 o 
   1  16   1      327.58      280.43     12.02 o 
   2  16   1       31.24       23.44      2.45 o 
   3  16   1      303.44      344.82     12.54 o 
   4  16   1      193.53      188.57     21.11 o 
 -16   0   2      398.45      444.86     22.11 o 
 -15   0   2       94.80       98.34     13.57 o 
 -14   0   2      498.61      603.82     28.81 o 
 -13   0   2      251.07      317.39     21.50 o 
 -12   0   2      752.73      822.24     35.09 o 
 -11   0   2     2129.94     2362.61     46.68 o 
 -10   0   2     3924.45     3857.21     65.10 o 
  -9   0   2      908.98      813.83     37.09 o 
  -8   0   2     1182.72     1198.03     42.70 o 
  -7   0   2     1526.52     1366.06     43.44 o 
  -6   0   2     3572.02     3353.47     75.04 o 
  -5   0   2     2905.36     2490.99     57.88 o 
  -4   0   2      108.88       69.76      7.11 o 
  -3   0   2       10.39       13.52      3.04 o 
  -2   0   2      287.47      269.32     12.29 o 
  -1   0   2     4647.33     5367.68     95.98 o 
   0   0   2     5031.82     6844.01    206.09 o 
   1   0   2    49607.63    72255.48   2912.17 o 
   2   0   2    62289.33    76646.29    868.57 o 
   3   0   2     1524.18     1821.23     27.14 o 
   4   0   2     5674.96     5417.53    118.67 o 
   5   0   2     2014.12     1816.53     27.65 o 
   6   0   2     3981.97     3454.04     75.45 o 
   7   0   2      181.45      155.32     13.46 o 
   8   0   2     3958.09     3818.03     90.99 o 
   9   0   2     1574.52     1524.31     42.49 o 
  10   0   2       77.36       77.22      6.69 o 
  11   0   2     1362.00     1288.80     37.80 o 
  12   0   2      232.45      246.46     15.24 o 
  13   0   2      980.78     1159.05     43.16 o 
  14   0   2     1202.31     1237.46     54.25 o 
  15   0   2      382.87      343.37     24.88 o 
  16   0   2        7.65       16.76      5.55 o 
 -16   1   2      484.63      501.78     16.41 o 
 -15   1   2      570.46      615.01     16.63 o 
 -14   1   2      740.77      748.84     21.37 o 
 -13   1   2      209.68      246.71     13.26 o 
 -12   1   2      434.98      494.43     37.46 o 
 -11   1   2       68.67       88.55     10.48 o 
 -10   1   2     1427.59     1567.07     27.70 o 
  -9   1   2      972.64      961.84     28.61 o 
  -8   1   2      234.94      232.71     12.56 o 
  -7   1   2        4.45        4.54      2.19 o 
  -6   1   2      213.45      210.25     10.09 o 
  -5   1   2     7263.96     7191.23     93.11 o 
  -4   1   2      161.29      135.13      6.95 o 
  -3   1   2     5111.01     4850.76    191.26 o 
  -2   1   2      223.22      217.23     16.26 o 
  -1   1   2       91.03       82.33      4.52 o 
   0   1   2      402.23      400.40     18.28 o 
   1   1   2     2238.02     2261.38     51.83 o 
   2   1   2    16157.08    16889.85    488.82 o 
   3   1   2     1679.49     1652.96     45.34 o 
   4   1   2      478.41      468.13     11.48 o 
   5   1   2      288.53      331.36     14.07 o 
   6   1   2       50.81       60.00      3.78 o 
   7   1   2     1414.55     1344.03     30.65 o 
   8   1   2     4946.96     4784.27     75.85 o 
   9   1   2     1548.49     1465.09     26.59 o 
  10   1   2      741.92      692.29     14.66 o 
  11   1   2      171.29      180.62      9.10 o 
  12   1   2       98.09      100.35      7.64 o 
  13   1   2      382.93      410.31     15.52 o 
  14   1   2        3.08       47.76      8.98 o 
  15   1   2       54.37       67.34      7.99 o 
  16   1   2      108.59       99.26      7.59 o 
 -16   2   2        1.91        1.61      1.62 o 
 -15   2   2       10.68       14.96      3.16 o 
 -14   2   2       32.00       40.15      5.05 o 
 -13   2   2      146.45      141.77      9.57 o 
 -12   2   2       49.78       44.28      5.85 o 
 -11   2   2     2282.38     2421.48     37.24 o 
 -10   2   2       68.24       70.65      5.10 o 
  -9   2   2      785.97      791.06     17.38 o 
  -8   2   2      153.56      162.09     10.57 o 
  -7   2   2     1249.23     1236.83     23.75 o 
  -6   2   2       22.55       21.89      2.13 o 
  -5   2   2     2321.64     2240.48     30.32 o 
  -4   2   2     1035.50     1003.11     27.81 o 
  -3   2   2        0.21        2.24      1.30 o 
  -2   2   2     1980.77     1876.63     60.10 o 
  -1   2   2     1656.37     1766.16     30.03 o 
   0   2   2     1585.30     1666.23     44.25 o 
   1   2   2     7752.17     7422.90    119.02 o 
   2   2   2     9632.16     9621.16     67.26 o 
   3   2   2        0.83        5.79      1.40 o 
   4   2   2       12.02       15.15      1.43 o 
   5   2   2      475.97      436.56     14.85 o 
   6   2   2     1039.92     1009.30     24.72 o 
   7   2   2        2.19        1.86      1.17 o 
   8   2   2      563.41      570.24     20.44 o 
   9   2   2       17.99        8.52      2.73 o 
  10   2   2        5.33        9.15      2.16 o 
  11   2   2       18.68       14.14      3.80 o 
  12   2   2      668.58      698.78     19.36 o 
  13   2   2      127.33      120.55      9.07 o 
  14   2   2     1436.38     1586.03     45.45 o 
  15   2   2       15.34       16.10      4.38 o 
  16   2   2      107.95      101.95      7.39 o 
 -16   3   2       88.81       90.63      6.90 o 
 -15   3   2      191.14      237.57      9.29 o 
 -14   3   2       83.55       85.60      6.56 o 
 -13   3   2        4.80        5.41      3.29 o 
 -12   3   2      184.21      156.39     11.51 o 
 -11   3   2      140.22      154.03      9.93 o 
 -10   3   2       25.33       30.17      3.73 o 
  -9   3   2        1.58       -0.67      2.12 o 
  -8   3   2       53.73       45.48      5.18 o 
  -7   3   2      209.60      193.60      9.73 o 
  -6   3   2       99.97      112.20      6.71 o 
  -5   3   2     3760.03     4036.48     42.91 o 
  -4   3   2     4758.59     5237.69     81.67 o 
  -3   3   2     1034.23     1211.87     14.50 o 
  -2   3   2      123.28      106.73      9.86 o 
  -1   3   2      131.29      155.65      5.11 o 
   0   3   2      104.48       92.86      4.49 o 
   1   3   2     1571.51     1621.88     20.85 o 
   2   3   2      106.99       88.41      3.80 o 
   3   3   2      238.60      269.94      8.29 o 
   4   3   2      131.46      113.53      4.62 o 
   5   3   2       22.35       29.09      2.89 o 
   6   3   2       34.89       47.65      3.85 o 
   7   3   2        0.95        4.13      1.59 o 
   8   3   2     2022.66     1984.48     42.84 o 
   9   3   2      274.77      260.95     10.80 o 
  10   3   2      471.35      451.82     13.70 o 
  11   3   2      860.62      870.03     22.89 o 
  12   3   2        0.17        4.19      4.44 o 
  13   3   2       14.87       16.05      3.83 o 
  14   3   2       50.31       63.70      6.64 o 
  15   3   2       21.91       20.75      4.57 o 
  16   3   2       74.64       69.96      5.89 o 
 -16   4   2        0.47        2.84      1.88 o 
 -15   4   2       11.94       16.20      3.36 o 
 -14   4   2        1.55        2.99      3.60 o 
 -13   4   2       58.06       66.77      7.32 o 
 -12   4   2      222.17      222.96     13.61 o 
 -11   4   2      760.44      675.78     19.88 o 
 -10   4   2       24.67       23.54      3.19 o 
  -9   4   2      184.22      181.02      9.42 o 
  -8   4   2      383.14      364.13     20.22 o 
  -7   4   2        7.21        7.14      3.62 o 
  -6   4   2       81.77       52.59      6.75 o 
  -5   4   2     1401.83     1363.39    122.79 o 
  -4   4   2      620.02      612.22     39.28 o 
  -3   4   2        4.29        3.39      1.37 o 
  -2   4   2      273.85      249.64     11.44 o 
  -1   4   2       42.51       24.79      2.53 o 
   0   4   2      166.31      204.48      6.02 o 
   1   4   2       11.47       15.14      1.66 o 
   2   4   2      512.15      555.89     17.69 o 
   3   4   2      220.80      221.76     11.33 o 
   4   4   2      352.45      315.68     12.97 o 
   5   4   2      859.96      822.21     22.05 o 
   6   4   2      441.64      439.90     16.91 o 
   7   4   2        6.85        2.16      1.60 o 
   8   4   2     1104.13     1121.92     27.39 o 
   9   4   2      300.43      289.89     10.91 o 
  10   4   2        0.67        1.24      2.51 o 
  11   4   2      333.45      317.96     14.52 o 
  12   4   2     1011.96     1088.46     29.59 o 
  13   4   2      577.41      575.74     28.97 o 
  14   4   2       76.70       64.80      8.06 o 
  15   4   2      330.15      332.34     15.30 o 
  16   4   2        2.41        0.98      1.45 o 
 -15   5   2      187.50      197.10      9.49 o 
 -14   5   2      223.46      225.19     11.89 o 
 -13   5   2        2.17       -1.53      3.07 o 
 -12   5   2      125.66      104.81      7.66 o 
 -11   5   2       99.72      118.37      8.15 o 
 -10   5   2      200.39      238.72      9.28 o 
  -9   5   2      596.62      550.79     14.62 o 
  -8   5   2      148.48      141.48      6.60 o 
  -7   5   2        2.62        3.51      4.37 o 
  -6   5   2      232.29      252.50     35.19 o 
  -5   5   2        9.40       21.88      3.05 o 
  -4   5   2      614.33      622.65     18.11 o 
  -3   5   2     2395.89     2340.88     34.56 o 
  -2   5   2      851.13      828.71     17.10 o 
  -1   5   2     1355.55     1437.56     36.68 o 
   0   5   2     2745.21     3069.72     39.34 o 
   1   5   2       47.68       76.37      4.12 o 
   2   5   2     1291.27     1257.12     29.19 o 
   3   5   2      180.82      212.51     12.05 o 
   4   5   2      256.46      203.07      8.76 o 
   5   5   2      382.58      398.56     15.80 o 
   6   5   2        5.54        4.25      2.24 o 
   7   5   2     1038.27      996.41     26.81 o 
   8   5   2        5.92        7.10      3.54 o 
   9   5   2      787.77      778.09     20.14 o 
  10   5   2      222.14      196.23     13.01 o 
  11   5   2      201.52      200.98     11.13 o 
  12   5   2      116.12      126.38      8.60 o 
  13   5   2        2.36        2.54      2.70 o 
  14   5   2       97.88       81.72      7.54 o 
  15   5   2       93.23       87.17      7.40 o 
 -15   6   2       13.41       19.13      2.89 o 
 -14   6   2      346.83      392.75     14.78 o 
 -13   6   2      184.92      184.78     11.18 o 
 -12   6   2      250.74      258.01     11.64 o 
 -11   6   2      388.76      335.03     13.57 o 
 -10   6   2      318.38      280.05     14.05 o 
  -9   6   2      361.56      374.00     10.44 o 
  -8   6   2       12.85       11.77      2.16 o 
  -7   6   2      532.67      541.49     16.65 o 
  -6   6   2      738.62      704.83     56.74 o 
  -5   6   2     1321.25     1216.58     78.28 o 
  -4   6   2       40.25       35.83      3.83 o 
  -3   6   2       98.19      100.45      5.06 o 
  -2   6   2        0.59        4.10      1.64 o 
  -1   6   2      103.73      127.67      6.65 o 
   0   6   2      665.90      660.69     13.18 o 
   1   6   2     1198.11     1196.19     23.67 o 
   2   6   2      119.64      154.36      9.61 o 
   3   6   2      358.56      400.55     18.03 o 
   4   6   2      306.09      364.96     12.78 o 
   5   6   2      688.59      710.87     23.09 o 
   6   6   2       60.05       74.38      7.29 o 
   7   6   2      445.30      446.08     13.62 o 
   8   6   2      328.20      297.64     10.57 o 
   9   6   2      245.54      271.31     12.34 o 
  10   6   2       11.61        9.64      3.38 o 
  11   6   2       16.58       10.91      4.82 o 
  12   6   2       46.05       37.73      5.13 o 
  13   6   2      341.66      329.90     19.51 o 
  14   6   2       53.41       43.34      6.44 o 
  15   6   2       29.68       20.83      4.49 o 
 -15   7   2       11.59        5.87      2.25 o 
 -14   7   2        3.55        3.06      1.73 o 
 -13   7   2       19.33       20.65      3.76 o 
 -12   7   2       18.55       11.72      2.88 o 
 -11   7   2       10.68        7.33      2.44 o 
 -10   7   2      668.39      598.48     20.88 o 
  -9   7   2       81.11       73.42      6.34 o 
  -8   7   2       83.47       58.96      4.18 o 
  -7   7   2       30.10       28.56      2.91 o 
  -6   7   2      306.20      317.90     11.49 o 
  -5   7   2       17.70       19.77      4.08 o 
  -4   7   2      573.02      532.94     19.93 o 
  -3   7   2       88.97       94.88      6.20 o 
  -2   7   2      693.27      677.95     17.75 o 
  -1   7   2        5.14        0.68      1.48 o 
   0   7   2      151.22      154.68      6.37 o 
   1   7   2     2956.32     3231.35     57.29 o 
   2   7   2      291.36      393.20     15.89 o 
   3   7   2      155.37      192.11     13.30 o 
   4   7   2        0.88        2.77      1.71 o 
   5   7   2      369.27      366.79     17.15 o 
   6   7   2      441.00      436.49     13.47 o 
   7   7   2       49.32       48.40      4.28 o 
   8   7   2       96.24       94.26      5.41 o 
   9   7   2      938.36      969.95     27.83 o 
  10   7   2        1.97        6.69      3.26 o 
  11   7   2        5.30        4.36      8.08 o 
  12   7   2       84.03       74.16      9.81 o 
  13   7   2      329.88      324.94     17.88 o 
  14   7   2      210.26      182.16     11.28 o 
 -14   8   2        0.84        6.15      2.02 o 
 -13   8   2      346.51      392.35     11.90 o 
 -12   8   2      102.42       91.60      6.35 o 
 -11   8   2      231.96      227.03     10.53 o 
 -10   8   2       13.24       19.98      4.17 o 
  -9   8   2        8.31       11.30      3.18 o 
  -8   8   2      515.78      471.59     15.61 o 
  -7   8   2      460.02      431.41     11.93 o 
  -6   8   2     6233.97     6056.85     56.16 o 
  -5   8   2        7.95       12.51      2.67 o 
  -4   8   2        1.00        1.91      1.96 o 
  -3   8   2      274.66      252.92     10.55 o 
  -2   8   2       16.02       19.70      3.65 o 
  -1   8   2      564.26      542.51     13.29 o 
   0   8   2      276.69      277.38     11.45 o 
   1   8   2     1385.73     1545.57     29.32 o 
   2   8   2      118.69      114.23      8.47 o 
   3   8   2      289.36      284.27     16.98 o 
   4   8   2       80.97       73.70      7.06 o 
   5   8   2      276.99      271.60     10.88 o 
   6   8   2        2.62        2.93      2.63 o 
   7   8   2     1144.29     1091.89     18.96 o 
   8   8   2       65.70       58.14      5.19 o 
   9   8   2      286.42      279.86     11.72 o 
  10   8   2      442.38      432.34     18.81 o 
  11   8   2      120.45      125.18     17.05 o 
  12   8   2       89.86       92.46      9.89 o 
  13   8   2        3.57        8.67      3.21 o 
  14   8   2        4.96        4.87      3.12 o 
 -14   9   2      443.52      446.50     20.80 o 
 -13   9   2      168.47      193.96      9.04 o 
 -12   9   2       98.19      136.70      8.80 o 
 -11   9   2       31.70       44.88      5.71 o 
 -10   9   2     1515.13     1476.15     32.30 o 
  -9   9   2     1239.90     1200.12     30.64 o 
  -8   9   2      137.73      141.10     10.06 o 
  -7   9   2      387.29      363.92     16.37 o 
  -6   9   2      165.00      163.13      9.05 o 
  -5   9   2      716.63      732.12     15.83 o 
  -4   9   2     1393.93     1323.08     26.06 o 
  -3   9   2     2332.15     2309.41     31.33 o 
  -2   9   2     3056.79     3064.51     34.24 o 
  -1   9   2      274.89      303.47     10.94 o 
   0   9   2      149.69      156.79      8.49 o 
   1   9   2       45.84       31.38      4.44 o 
   2   9   2       51.99       53.61      4.48 o 
   3   9   2      808.18      825.58     16.11 o 
   4   9   2      366.82      369.98     11.81 o 
   5   9   2      370.72      378.18     13.39 o 
   6   9   2      297.51      299.08      9.77 o 
   7   9   2      697.25      669.62     18.32 o 
   8   9   2      855.62      842.95     21.23 o 
   9   9   2      408.47      394.96     16.14 o 
  10   9   2       19.77       24.31      5.37 o 
  11   9   2      126.62      113.94     11.04 o 
  12   9   2        1.20       -0.25      2.65 o 
  13   9   2      436.20      424.38     16.21 o 
 -13  10   2      250.22      258.56      9.00 o 
 -12  10   2      463.71      528.34     15.79 o 
 -11  10   2      236.92      238.02     14.43 o 
 -10  10   2      354.34      340.85     18.40 o 
  -9  10   2      427.76      396.69     20.80 o 
  -8  10   2      102.36      114.33      8.95 o 
  -7  10   2      398.12      381.68     16.94 o 
  -6  10   2      107.73       99.03      8.84 o 
  -5  10   2     4236.73     4315.66     68.76 o 
  -4  10   2     1984.15     1930.55     39.51 o 
  -3  10   2      127.14      126.27      7.77 o 
  -2  10   2     2281.55     2327.31     35.93 o 
  -1  10   2      317.08      317.06     13.03 o 
   0  10   2     1672.24     1689.08     32.27 o 
   1  10   2      158.97      183.85      8.51 o 
   2  10   2      317.44      338.33     11.32 o 
   3  10   2      101.06      105.09      7.22 o 
   4  10   2      169.64      168.11      8.15 o 
   5  10   2     1676.25     1638.73     49.32 o 
   6  10   2      590.08      619.30     20.17 o 
   7  10   2       47.20       51.17      6.20 o 
   8  10   2       13.00       18.49      3.90 o 
   9  10   2      107.49       91.57      7.07 o 
  10  10   2      208.47      217.35     11.59 o 
  11  10   2       68.77       69.26      6.75 o 
  12  10   2      531.76      528.78     24.10 o 
  13  10   2      336.56      325.53     16.51 o 
 -12  11   2      111.92      123.48      6.40 o 
 -11  11   2       91.58       97.62      5.35 o 
 -10  11   2      307.25      328.71     16.56 o 
  -9  11   2      153.84      159.35     12.30 o 
  -8  11   2      411.50      395.27     20.24 o 
  -7  11   2        5.91        5.68      2.40 o 
  -6  11   2       56.45       66.45      5.90 o 
  -5  11   2      173.08      179.23      9.81 o 
  -4  11   2        3.33        4.91      2.67 o 
  -3  11   2      461.40      446.39     18.81 o 
  -2  11   2        1.15       -1.42      2.41 o 
  -1  11   2       52.68       69.19      6.44 o 
   0  11   2      175.07      169.54      8.62 o 
   1  11   2       98.04      113.02      8.64 o 
   2  11   2      716.17      707.75     25.70 o 
   3  11   2      552.03      538.42     22.20 o 
   4  11   2      128.26      113.59     10.20 o 
   5  11   2      214.33      237.34     32.36 o 
   6  11   2       24.54       18.47      3.60 o 
   7  11   2      719.88      747.22     21.23 o 
   8  11   2     1098.15     1098.64     25.10 o 
   9  11   2        0.89        0.89      2.61 o 
  10  11   2       84.82       77.91      7.86 o 
  11  11   2        3.44       -0.23      3.24 o 
  12  11   2        8.18        6.69      3.25 o 
 -11  12   2        0.65        2.94      1.58 o 
 -10  12   2      165.99      189.09      8.98 o 
  -9  12   2       65.33       70.70      7.50 o 
  -8  12   2       40.27       34.66      5.72 o 
  -7  12   2       16.37       14.14      3.13 o 
  -6  12   2       26.78       27.08      3.73 o 
  -5  12   2       67.56       72.85      6.20 o 
  -4  12   2      264.29      298.44     12.76 o 
  -3  12   2      562.75      592.27     17.78 o 
  -2  12   2       58.42       61.76      5.91 o 
  -1  12   2       37.13       35.90      4.20 o 
   0  12   2       16.46       15.06      2.90 o 
   1  12   2      239.43      208.32     13.47 o 
   2  12   2      279.14      284.90     18.33 o 
   3  12   2       54.95       55.63      7.17 o 
   4  12   2      605.34      598.42     73.43 o 
   5  12   2      223.38      227.08     17.41 o 
   6  12   2       45.21       42.62      5.96 o 
   7  12   2      155.99      172.74      8.95 o 
   8  12   2       70.87       65.76      8.55 o 
   9  12   2      228.67      233.86     11.38 o 
  10  12   2        9.69       10.51      5.32 o 
  11  12   2       81.25       69.69      7.45 o 
 -10  13   2      148.27      165.45      6.75 o 
  -9  13   2        6.27        2.05      1.83 o 
  -8  13   2       30.13       28.89      4.52 o 
  -7  13   2      102.15      105.34      9.05 o 
  -6  13   2       68.14       62.20      4.69 o 
  -5  13   2      129.11      136.98      7.14 o 
  -4  13   2      150.64      151.14      7.89 o 
  -3  13   2      128.32      145.66      9.09 o 
  -2  13   2      212.59      223.96      9.40 o 
  -1  13   2       13.57       13.24      2.75 o 
   0  13   2      163.17      181.22      9.95 o 
   1  13   2       14.64       16.52      3.60 o 
   2  13   2      179.07      184.30     12.22 o 
   3  13   2      128.34      150.74     14.41 o 
   4  13   2       32.38       36.60      7.00 o 
   5  13   2       93.54      114.79      9.16 o 
   6  13   2       36.77       46.03      6.03 o 
   7  13   2        9.96       12.90      2.96 o 
   8  13   2      155.05      165.39      8.87 o 
   9  13   2      333.83      340.30     15.91 o 
  -8  14   2       19.16       23.75      2.35 o 
  -7  14   2      214.88      214.78      8.62 o 
  -6  14   2      324.05      343.31     12.03 o 
  -5  14   2       39.89       35.41      2.83 o 
  -4  14   2        9.86       14.25      2.50 o 
  -3  14   2        5.55        9.43      2.27 o 
  -2  14   2        1.24        0.05      2.21 o 
  -1  14   2      341.80      386.15     11.62 o 
   0  14   2      276.87      289.27     11.33 o 
   1  14   2       29.19       32.07      4.05 o 
   2  14   2        0.33       -2.17      2.17 o 
   3  14   2        5.19        5.65      2.66 o 
   4  14   2       33.38       31.79      5.58 o 
   5  14   2       72.00       68.59      8.37 o 
   6  14   2      417.24      438.23     14.82 o 
   7  14   2      307.63      292.52     15.05 o 
   8  14   2       27.54       24.25      5.29 o 
  -6  15   2        1.52        5.79      2.30 o 
  -5  15   2       18.71       19.98      3.10 o 
  -4  15   2      118.63      121.19      7.03 o 
  -3  15   2       31.63       33.52      3.02 o 
  -2  15   2       31.94       31.53      3.09 o 
  -1  15   2       12.77       13.60      2.35 o 
   0  15   2        3.26        1.95      1.55 o 
   1  15   2       50.86       48.67      5.04 o 
   2  15   2      124.66      126.93      8.30 o 
   3  15   2      329.23      333.79     12.26 o 
   4  15   2       92.96      104.63      6.30 o 
   5  15   2       72.43       71.94      4.86 o 
   6  15   2       10.74       13.30      3.27 o 
  -1  16   2        3.17        1.49      3.13 o 
   0  16   2       20.04       16.33      2.51 o 
   1  16   2        2.06        3.25      1.27 o 
   2  16   2       10.65       10.27      2.17 o 
   3  16   2        0.70       -0.96      2.74 o 
 -16   1   3      622.31      657.27     23.63 o 
 -15   1   3       17.24       28.02      2.87 o 
 -14   1   3        1.00        0.24      2.16 o 
 -13   1   3      246.69      291.97     10.26 o 
 -12   1   3      518.41      512.76     14.76 o 
 -11   1   3      353.87      356.62     12.16 o 
 -10   1   3       63.61       58.08      4.09 o 
  -9   1   3        0.43        2.44      1.94 o 
  -8   1   3      273.13      304.56     15.71 o 
  -7   1   3      216.65      195.41     11.74 o 
  -6   1   3     1301.11     1350.21     31.87 o 
  -5   1   3      214.79      260.29     14.70 o 
  -4   1   3      276.91      238.50     10.88 o 
  -3   1   3      370.86      414.06     11.34 o 
  -2   1   3      430.19      482.87     16.37 o 
  -1   1   3      341.35      430.11     23.69 o 
   0   1   3     1128.13     1314.89     26.24 o 
   1   1   3      459.48      399.73     10.08 o 
   2   1   3       65.08       77.68      5.72 o 
   3   1   3     1099.88     1296.51     67.91 o 
   4   1   3     1980.68     2092.02     64.01 o 
   5   1   3      124.69      120.82      7.31 o 
   6   1   3     2601.54     2409.75     42.97 o 
   7   1   3      342.32      325.55     14.35 o 
   8   1   3      239.77      216.32      8.62 o 
   9   1   3       29.98       30.77      4.03 o 
  10   1   3      543.85      539.98     17.48 o 
  11   1   3      239.77      250.90     13.24 o 
  12   1   3      130.16      128.53      9.09 o 
  13   1   3      228.15      235.47     13.77 o 
  14   1   3      148.71      134.79      9.71 o 
  15   1   3       14.50       11.80      4.30 o 
 -16   2   3      639.54      685.11     24.40 o 
 -15   2   3      214.39      201.80      9.28 o 
 -14   2   3      350.78      363.96     10.97 o 
 -13   2   3       11.77        9.70      2.32 o 
 -12   2   3      206.22      242.44      9.61 o 
 -11   2   3       28.09       26.48      3.69 o 
 -10   2   3      117.14      108.41      5.30 o 
  -9   2   3     3719.09     3617.88     59.07 o 
  -8   2   3     1173.85     1107.95     25.73 o 
  -7   2   3      453.84      426.90     20.81 o 
  -6   2   3      479.38      474.27     12.90 o 
  -5   2   3       59.40       43.80      4.44 o 
  -4   2   3      902.26      819.25     31.10 o 
  -3   2   3      741.54      683.41     32.59 o 
  -2   2   3      206.66      188.59      7.58 o 
  -1   2   3        0.80        1.37      1.17 o 
   0   2   3      154.77      124.73      4.53 o 
   1   2   3     1574.37     1635.91     29.08 o 
   2   2   3     2352.89     2457.64     51.40 o 
   3   2   3      226.49      207.19      6.14 o 
   4   2   3       73.07      117.59      4.42 o 
   5   2   3       12.83       21.07      3.30 o 
   6   2   3      393.84      400.62     19.04 o 
   7   2   3      177.89      164.24     10.34 o 
   8   2   3      539.24      515.24     12.52 o 
   9   2   3     1454.04     1493.09     23.41 o 
  10   2   3     1174.77     1148.90     44.13 o 
  11   2   3       36.18       28.41      5.10 o 
  12   2   3      255.05      273.40     17.28 o 
  13   2   3      409.96      441.41     17.23 o 
  14   2   3      423.84      439.43     16.66 o 
  15   2   3      196.69      182.44     12.59 o 
 -15   3   3       67.67       64.96      5.47 o 
 -14   3   3      403.53      455.56     17.21 o 
 -13   3   3      133.41      143.29     10.61 o 
 -12   3   3      615.35      626.26     18.94 o 
 -11   3   3        2.58        4.81      2.49 o 
 -10   3   3      344.61      309.88      9.98 o 
  -9   3   3      514.60      528.09     11.96 o 
  -8   3   3      315.59      327.28      9.64 o 
  -7   3   3      908.29      907.86     39.28 o 
  -6   3   3     1050.56     1042.95     36.92 o 
  -5   3   3     1444.57     1479.43     31.09 o 
  -4   3   3      335.32      311.80     11.52 o 
  -3   3   3      134.65      155.33      7.79 o 
  -2   3   3       27.74       24.67      2.80 o 
  -1   3   3     1216.16     1188.39     25.23 o 
   0   3   3      188.14      230.95     11.29 o 
   1   3   3     4590.66     4451.78     67.92 o 
   2   3   3      360.24      372.04     10.26 o 
   3   3   3      522.41      553.58     18.63 o 
   4   3   3     5059.86     5240.35     60.87 o 
   5   3   3       82.81       85.72      4.92 o 
   6   3   3     2126.96     1923.94     38.47 o 
   7   3   3      496.80      457.83     17.64 o 
   8   3   3      641.57      641.87     14.51 o 
   9   3   3      138.89      163.70      8.44 o 
  10   3   3        0.65       -1.48      3.26 o 
  11   3   3      320.49      342.16     16.62 o 
  12   3   3       71.64       64.46      7.32 o 
  13   3   3      132.81      130.45     10.02 o 
  14   3   3        0.67       -2.84      2.84 o 
  15   3   3        5.54        2.39      2.21 o 
 -15   4   3       32.15       39.69      5.50 o 
 -14   4   3       20.45       18.36      3.86 o 
 -13   4   3        9.78        6.15      2.64 o 
 -12   4   3      207.35      200.69     12.74 o 
 -11   4   3       97.07       76.67      6.34 o 
 -10   4   3     1452.07     1490.13     25.94 o 
  -9   4   3        0.60       -0.36      2.84 o 
  -8   4   3     1129.72     1111.33     19.10 o 
  -7   4   3     1134.70     1114.60     58.46 o 
  -6   4   3        0.15        1.59      2.45 o 
  -5   4   3      562.85      580.58     18.25 o 
  -4   4   3      107.83      119.63      6.16 o 
  -3   4   3     3415.28     3489.68     49.65 o 
  -2   4   3        3.32        6.71      1.71 o 
  -1   4   3      347.63      367.25     10.27 o 
   0   4   3      289.18      293.83     11.64 o 
   1   4   3        0.40        3.60      2.08 o 
   2   4   3       37.02       55.85      5.52 o 
   3   4   3      694.12      643.47     30.87 o 
   4   4   3      220.02      231.78      9.21 o 
   5   4   3     1688.58     1740.05     35.98 o 
   6   4   3       10.54       15.24      5.56 o 
   7   4   3       75.41       63.13      5.45 o 
   8   4   3      526.21      514.48     14.34 o 
   9   4   3        5.38        1.51      2.49 o 
  10   4   3       81.47       78.09      7.03 o 
  11   4   3        3.89        5.69      3.62 o 
  12   4   3      156.43      161.53     12.24 o 
  13   4   3      142.84      149.27      9.20 o 
  14   4   3      226.65      207.52      9.06 o 
  15   4   3       13.06       11.43      2.50 o 
 -15   5   3       84.16      100.80      5.85 o 
 -14   5   3        5.99        3.33      2.32 o 
 -13   5   3       31.80       40.86      6.25 o 
 -12   5   3       17.32       11.38      4.26 o 
 -11   5   3       12.73       13.18      3.35 o 
 -10   5   3      415.42      381.53     14.30 o 
  -9   5   3        2.07        3.34      2.63 o 
  -8   5   3        2.54        4.46      3.04 o 
  -7   5   3      103.19       97.92      5.57 o 
  -6   5   3       82.32       66.49      6.05 o 
  -5   5   3       45.24       36.61      4.53 o 
  -4   5   3      650.93      802.26     22.74 o 
  -3   5   3     1655.45     1841.01     32.03 o 
  -2   5   3       21.28       34.71      3.73 o 
  -1   5   3      718.93      732.63     24.62 o 
   0   5   3      119.98      127.29      7.76 o 
   1   5   3     1004.22     1041.91     29.91 o 
   2   5   3      353.06      388.46     15.07 o 
   3   5   3       61.22       53.26      6.64 o 
   4   5   3      588.98      626.46     16.93 o 
   5   5   3      143.62      139.17      9.67 o 
   6   5   3      121.82      132.74      9.28 o 
   7   5   3        9.92        9.22      3.19 o 
   8   5   3      153.08      152.65      7.82 o 
   9   5   3       31.42       26.63      4.09 o 
  10   5   3       22.26       21.93      4.69 o 
  11   5   3      627.01      614.04     31.87 o 
  12   5   3       15.11        8.15      2.73 o 
  13   5   3      203.79      181.04      8.33 o 
  14   5   3      370.76      331.95     16.71 o 
  15   5   3      102.34       90.84      7.88 o 
 -15   6   3        1.04       -2.26      3.03 o 
 -14   6   3      105.64      102.31      7.32 o 
 -13   6   3      130.68      131.81      7.24 o 
 -12   6   3       23.48       25.50      3.92 o 
 -11   6   3      120.18      159.35     12.28 o 
 -10   6   3      568.31      526.97     16.74 o 
  -9   6   3      496.11      501.01     16.42 o 
  -8   6   3      184.69      165.39      7.67 o 
  -7   6   3      548.42      493.56     12.93 o 
  -6   6   3       77.11       60.99      4.34 o 
  -5   6   3      233.68      217.43     10.62 o 
  -4   6   3      565.33      559.71     16.86 o 
  -3   6   3      457.38      530.40     15.78 o 
  -2   6   3       40.68       35.06      3.87 o 
  -1   6   3       22.31       27.93      5.37 o 
   0   6   3      264.18      294.74     15.78 o 
   1   6   3      137.19      101.93      9.04 o 
   2   6   3      175.74      178.87     10.43 o 
   3   6   3     1665.48     1787.15     44.27 o 
   4   6   3       10.42       14.35      2.97 o 
   5   6   3      155.93      152.86     10.70 o 
   6   6   3        3.05        2.11      1.85 o 
   7   6   3      197.62      185.48      9.14 o 
   8   6   3       88.01      101.74      7.05 o 
   9   6   3      861.60      796.99     21.06 o 
  10   6   3      931.32      849.32     27.21 o 
  11   6   3       38.08       35.93      4.82 o 
  12   6   3       24.44       18.14      3.65 o 
  13   6   3       58.08       51.78      4.15 o 
  14   6   3      261.23      229.28     11.38 o 
 -14   7   3       87.16       91.19      5.66 o 
 -13   7   3      282.93      301.47     10.22 o 
 -12   7   3      188.02      174.56      8.78 o 
 -11   7   3       10.47       11.83      2.86 o 
 -10   7   3        4.08        0.23      2.61 o 
  -9   7   3       15.97       26.76      4.10 o 
  -8   7   3     1489.99     1398.35     28.24 o 
  -7   7   3      756.45      720.36     15.95 o 
  -6   7   3     1498.88     1490.82     23.26 o 
  -5   7   3      218.94      188.35      6.97 o 
  -4   7   3     1933.23     2018.95     29.58 o 
  -3   7   3       40.79       43.40      5.82 o 
  -2   7   3        2.65        4.44      3.07 o 
  -1   7   3     2748.00     2710.11     56.40 o 
   0   7   3      234.12      236.13     16.41 o 
   1   7   3     1926.94     2048.30     63.86 o 
   2   7   3      202.22      228.43     12.19 o 
   3   7   3      138.59      153.51     12.58 o 
   4   7   3       51.68       39.64      4.55 o 
   5   7   3      850.98      828.56     27.25 o 
   6   7   3     1969.62     1874.70     33.44 o 
   7   7   3      668.32      627.06     18.53 o 
   8   7   3        0.85        0.13      2.77 o 
   9   7   3      276.96      251.85     11.27 o 
  10   7   3      165.02      155.26      7.99 o 
  11   7   3      113.20       98.97      7.30 o 
  12   7   3      316.30      317.20     12.04 o 
  13   7   3       19.98       21.66      4.79 o 
  14   7   3       98.51       74.70     13.62 o 
 -14   8   3       17.29        7.47      3.03 o 
 -13   8   3       33.44       50.68      3.80 o 
 -12   8   3      118.37      116.06      6.67 o 
 -11   8   3       41.87       39.68      4.28 o 
 -10   8   3      251.77      306.65     12.53 o 
  -9   8   3      279.56      266.30     12.00 o 
  -8   8   3      623.35      633.43     16.48 o 
  -7   8   3      299.11      273.35     10.66 o 
  -6   8   3     1175.41     1107.10     18.38 o 
  -5   8   3     1024.52      986.82     16.89 o 
  -4   8   3     1940.74     1919.49     27.03 o 
  -3   8   3     1043.20     1052.92     20.76 o 
  -2   8   3     1018.25     1031.48     18.15 o 
  -1   8   3       71.72       82.49      6.99 o 
   0   8   3      282.07      257.95      9.92 o 
   1   8   3        7.93       11.26      2.34 o 
   2   8   3     1690.91     1690.32     25.92 o 
   3   8   3      186.57      171.66      7.84 o 
   4   8   3      381.66      389.37     11.73 o 
   5   8   3      344.32      303.77     11.51 o 
   6   8   3       11.44        8.78      2.12 o 
   7   8   3      312.14      308.33     20.93 o 
   8   8   3      699.53      698.65     18.42 o 
   9   8   3      481.29      463.30     14.56 o 
  10   8   3       18.88       23.88      3.17 o 
  11   8   3      254.86      243.54     10.39 o 
  12   8   3       50.54       52.17      6.88 o 
  13   8   3       63.69       59.88      6.02 o 
 -13   9   3        0.26       -2.09      2.09 o 
 -12   9   3      196.11      222.26      8.16 o 
 -11   9   3      265.38      267.12     10.21 o 
 -10   9   3       38.16       35.84      4.10 o 
  -9   9   3      121.29      101.74      7.16 o 
  -8   9   3        1.75        3.14      2.43 o 
  -7   9   3      318.52      325.00     13.23 o 
  -6   9   3      349.93      344.29     11.90 o 
  -5   9   3       41.74       45.50      4.16 o 
  -4   9   3       71.48       65.47      4.67 o 
  -3   9   3      423.93      426.63     13.24 o 
  -2   9   3      482.57      462.91     16.14 o 
  -1   9   3      159.01      167.63      9.55 o 
   0   9   3       28.18       24.55      3.02 o 
   1   9   3       56.01       50.25      3.90 o 
   2   9   3      472.90      471.65     14.46 o 
   3   9   3       30.45       30.86      3.54 o 
   4   9   3       11.39       11.76      3.08 o 
   5   9   3       29.89       36.97      4.34 o 
   6   9   3      299.54      304.10     11.81 o 
   7   9   3       92.57       89.62      7.32 o 
   8   9   3        6.63        8.68      2.70 o 
   9   9   3      722.49      709.75     19.04 o 
  10   9   3      117.49      111.42      6.37 o 
  11   9   3       81.95       97.28      7.47 o 
  12   9   3       83.99       75.68      6.86 o 
  13   9   3        8.17        5.47      2.84 o 
 -12  10   3        5.61        5.26      2.30 o 
 -11  10   3      238.57      247.29      8.60 o 
 -10  10   3       39.85       47.16      5.25 o 
  -9  10   3      122.45      106.79      8.16 o 
  -8  10   3        0.87       -1.76      2.52 o 
  -7  10   3       10.08       12.27      3.59 o 
  -6  10   3        1.61        2.96      2.62 o 
  -5  10   3      851.85      889.68     27.01 o 
  -4  10   3      149.09      138.19     10.52 o 
  -3  10   3      318.50      328.77     16.37 o 
  -2  10   3     2141.29     2148.77     45.00 o 
  -1  10   3       13.03       13.64      2.79 o 
   0  10   3        2.22        2.39      2.22 o 
   1  10   3       20.54       17.00      3.07 o 
   2  10   3      136.46      150.23     11.84 o 
   3  10   3      181.65      172.05     12.54 o 
   4  10   3       26.19       35.31      6.15 o 
   5  10   3      182.99      162.50      8.77 o 
   6  10   3       44.24       46.61      4.81 o 
   7  10   3       38.41       32.09      4.18 o 
   8  10   3       60.41       46.30      4.27 o 
   9  10   3       77.67       66.39      5.10 o 
  10  10   3       30.15       32.13      3.51 o 
  11  10   3      225.37      225.46     10.33 o 
  12  10   3       33.15       28.63      5.46 o 
 -11  11   3      105.12      101.28      5.90 o 
 -10  11   3       67.62       84.15      6.18 o 
  -9  11   3      156.02      143.20      7.88 o 
  -8  11   3      630.10      638.19     16.43 o 
  -7  11   3      622.35      590.13     16.73 o 
  -6  11   3       70.51       70.66      7.22 o 
  -5  11   3     1515.97     1520.56     30.14 o 
  -4  11   3       64.56       69.09      6.35 o 
  -3  11   3      372.35      385.72     14.99 o 
  -2  11   3      387.04      381.21     15.12 o 
  -1  11   3      206.88      209.08     11.29 o 
   0  11   3      188.65      221.81     11.75 o 
   1  11   3       53.43       53.30      7.02 o 
   2  11   3      444.19      484.11     20.70 o 
   3  11   3      152.30      136.05     11.64 o 
   4  11   3      137.25      140.85     13.78 o 
   5  11   3     1352.52     1350.97     28.21 o 
   6  11   3      765.03      744.35     25.05 o 
   7  11   3      136.01      141.58      8.00 o 
   8  11   3      337.37      359.48     19.16 o 
   9  11   3        3.88        1.65      2.14 o 
  10  11   3       10.64       14.51     13.68 o 
  11  11   3       45.47       45.26      6.45 o 
 -10  12   3      168.36      158.95      5.87 o 
  -9  12   3      360.47      369.39     15.37 o 
  -8  12   3      182.16      189.39      7.62 o 
  -7  12   3      101.52      107.93      6.34 o 
  -6  12   3        0.22        0.37      2.44 o 
  -5  12   3       44.67       46.23      5.17 o 
  -4  12   3      793.82      827.05     21.96 o 
  -3  12   3     1592.06     1672.93     28.18 o 
  -2  12   3       60.92       59.15      5.85 o 
  -1  12   3      102.65      109.10      8.01 o 
   0  12   3      261.80      266.74     14.68 o 
   1  12   3       77.72       74.17      7.93 o 
   2  12   3      571.86      593.99     22.17 o 
   3  12   3       17.87       22.39      6.27 o 
   4  12   3      503.65      479.85     18.14 o 
   5  12   3       27.87       33.37      4.22 o 
   6  12   3        4.14        2.20      2.32 o 
   7  12   3      754.21      785.56     22.54 o 
   8  12   3       11.98       12.96      3.37 o 
   9  12   3      405.24      406.24     13.58 o 
  10  12   3      200.30      203.98     10.41 o 
  -9  13   3       24.38       21.67      3.17 o 
  -8  13   3        0.28       -1.27      2.50 o 
  -7  13   3       21.78       18.72      2.29 o 
  -6  13   3      199.74      207.89      7.23 o 
  -5  13   3        5.18        6.28      1.94 o 
  -4  13   3       74.81       77.05      4.97 o 
  -3  13   3        3.78        4.04      1.74 o 
  -2  13   3       15.17       14.38      3.10 o 
  -1  13   3      112.74      124.30      9.16 o 
   0  13   3      243.20      253.73     13.33 o 
   1  13   3        0.66        4.16      3.05 o 
   2  13   3      136.49      143.57     12.53 o 
   3  13   3        9.68        9.87      8.22 o 
   4  13   3      419.91      401.48     12.72 o 
   5  13   3       41.52       45.40      5.89 o 
   6  13   3       95.05       94.82      5.48 o 
   7  13   3      564.77      539.87     15.03 o 
   8  13   3      107.31       97.92      5.16 o 
   9  13   3       91.92       78.23     10.67 o 
  -7  14   3        3.46        5.40      2.96 o 
  -6  14   3       25.63       25.57      2.70 o 
  -5  14   3       27.25       32.74      2.95 o 
  -4  14   3        4.51        1.72      3.16 o 
  -3  14   3        7.45       11.45      2.60 o 
  -2  14   3       48.46       50.85      5.12 o 
  -1  14   3       33.05       41.30      4.77 o 
   0  14   3      126.78      126.19     11.94 o 
   1  14   3       69.30       58.87      7.35 o 
   2  14   3        0.38        1.53      1.75 o 
   3  14   3       55.87       38.31      3.96 o 
   4  14   3       23.93       22.43      2.95 o 
   5  14   3       25.40       21.91      3.08 o 
   6  14   3        0.67        0.38      2.04 o 
   7  14   3      197.93      193.10     15.83 o 
  -4  15   3       24.91       23.70      2.81 o 
  -3  15   3       28.26       20.68      2.45 o 
  -2  15   3       23.56       22.95      3.49 o 
  -1  15   3       24.09       34.55      4.38 o 
   0  15   3      136.68      155.47     11.88 o 
   1  15   3      234.15      252.83     16.49 o 
   2  15   3       77.27       76.92      5.05 o 
   3  15   3       36.23       39.13      6.82 o 
   4  15   3        3.22        0.93      1.42 o 
 -15   0   4        2.22       10.45      4.17 o 
 -14   0   4      600.31      712.85     30.20 o 
 -13   0   4     1180.42     1274.04     38.92 o 
 -12   0   4      680.40      807.68     40.64 o 
 -11   0   4      342.26      500.67     85.53 o 
 -10   0   4       10.00       38.85     11.72 o 
  -9   0   4     4088.16     4268.40     91.05 o 
  -8   0   4     1004.13      979.26     40.46 o 
  -7   0   4     4886.62     4946.13    144.52 o 
  -6   0   4     2021.17     1873.46    125.32 o 
  -5   0   4     2356.50     2388.52    131.20 o 
  -4   0   4     1828.79     1915.88     43.16 o 
  -3   0   4     1332.03     1318.13     40.81 o 
  -2   0   4        1.63        2.26      3.65 o 
  -1   0   4     1064.82     1049.25     33.42 o 
   0   0   4      510.63      480.07     24.84 o 
   1   0   4      136.74      153.97     20.65 o 
   2   0   4      414.05      600.57     18.38 o 
   3   0   4     9848.47    15370.51    295.85 o 
   4   0   4        4.10        1.86      1.49 o 
   5   0   4     1004.68      946.38     31.94 o 
   6   0   4      144.06      141.45     12.40 o 
   7   0   4       31.43       20.78      7.26 o 
   8   0   4      149.64      149.33     12.17 o 
   9   0   4      397.19      374.09     21.37 o 
  10   0   4     2491.61     2558.81     62.85 o 
  11   0   4      177.19      197.59     14.11 o 
  12   0   4      404.45      412.03     23.12 o 
  13   0   4       16.57       32.88     19.72 o 
  14   0   4       47.11       45.16      7.66 o 
  15   0   4       85.77       75.60     12.44 o 
 -15   1   4      946.99      977.69     22.09 o 
 -14   1   4      251.44      301.79      9.76 o 
 -13   1   4      140.74      227.78     46.14 o 
 -12   1   4      334.69      372.55     17.06 o 
 -11   1   4      583.89      686.97     18.64 o 
 -10   1   4     1552.83     1554.69     29.22 o 
  -9   1   4      512.05      529.68     17.81 o 
  -8   1   4     1616.43     1488.95     40.36 o 
  -7   1   4      366.95      370.11     11.91 o 
  -6   1   4        0.29        2.00      2.97 o 
  -5   1   4      231.17      225.06     15.34 o 
  -4   1   4      932.73     1023.25     41.93 o 
  -3   1   4        3.20        4.93      2.45 o 
  -2   1   4      946.19      953.76     28.01 o 
  -1   1   4        2.92        6.46      2.78 o 
   0   1   4       22.59       25.17      2.82 o 
   1   1   4      440.44      439.34     18.49 o 
   2   1   4     1137.97     1433.54    116.26 o 
   3   1   4     7877.91    12803.68    168.81 o 
   4   1   4      219.20      252.66     54.84 o 
   5   1   4        3.27        2.36      2.20 o 
   6   1   4      256.73      291.67     18.87 o 
   7   1   4       74.65       72.66      8.90 o 
   8   1   4      989.37     1016.33     39.93 o 
   9   1   4      253.50      239.09     11.53 o 
  10   1   4       23.33       18.54      4.42 o 
  11   1   4      155.01      173.66      9.29 o 
  12   1   4       40.20       42.18      7.31 o 
  13   1   4      318.35      348.02     26.06 o 
  14   1   4      171.78      155.75      9.84 o 
  15   1   4      112.93      106.98     10.00 o 
 -15   2   4        0.02        0.13      1.72 o 
 -14   2   4        3.03        1.57      1.93 o 
 -13   2   4        5.21        6.50      2.21 o 
 -12   2   4       44.66       39.96      5.51 o 
 -11   2   4        7.10        6.61      2.55 o 
 -10   2   4     1597.19     1649.49     38.69 o 
  -9   2   4     1150.18     1195.93     24.32 o 
  -8   2   4     1171.12     1177.07     20.18 o 
  -7   2   4       18.16       14.67      2.29 o 
  -6   2   4       51.07       46.19      5.28 o 
  -5   2   4      116.20      132.84      8.61 o 
  -4   2   4      352.25      360.29     22.85 o 
  -3   2   4       82.78       65.64      5.25 o 
  -2   2   4     1455.13     1597.78     48.25 o 
  -1   2   4     2634.88     2572.35     45.81 o 
   0   2   4        4.94        6.60      2.06 o 
   1   2   4      143.27      159.10      6.18 o 
   2   2   4      590.59      717.16     39.80 o 
   3   2   4     5695.06     6249.88    215.30 o 
   4   2   4     2571.41     2568.44     68.54 o 
   5   2   4      556.11      543.52     26.77 o 
   6   2   4      468.21      449.01     17.62 o 
   7   2   4       76.73       74.06      4.68 o 
   8   2   4       19.43       17.66      2.77 o 
   9   2   4      157.59      156.48      9.19 o 
  10   2   4       54.79       53.63      5.78 o 
  11   2   4       55.39       66.51      8.14 o 
  12   2   4       40.54       40.73      4.94 o 
  13   2   4       77.33       68.23      6.53 o 
  14   2   4      161.79      154.48     10.17 o 
  15   2   4      452.50      285.74     31.53 o 
 -15   3   4      325.76      367.29     12.47 o 
 -14   3   4       20.76       28.58      3.77 o 
 -13   3   4       64.92       88.38      6.00 o 
 -12   3   4       39.13       39.99      4.64 o 
 -11   3   4        0.17        2.18      1.97 o 
 -10   3   4      321.24      318.36     13.14 o 
  -9   3   4      295.99      279.86     14.57 o 
  -8   3   4      229.41      216.38      8.09 o 
  -7   3   4      346.27      334.93      9.97 o 
  -6   3   4       84.81       93.91      5.49 o 
  -5   3   4      736.00      734.08     23.20 o 
  -4   3   4       19.31       16.00      3.35 o 
  -3   3   4     2972.53     3289.03     52.75 o 
  -2   3   4      172.04      173.62      8.80 o 
  -1   3   4      215.71      235.21     10.03 o 
   0   3   4       89.38       80.61      5.68 o 
   1   3   4      291.25      318.03     12.92 o 
   2   3   4     1293.70     1307.68     34.50 o 
   3   3   4     1638.38     1704.82     42.83 o 
   4   3   4        3.14        8.10      2.84 o 
   5   3   4      124.84      108.98     13.23 o 
   6   3   4       11.47       12.65      2.38 o 
   7   3   4       23.77       27.08      3.17 o 
   8   3   4        5.02        4.40      2.13 o 
   9   3   4      167.83      155.89      9.38 o 
  10   3   4        0.38       -2.67      3.20 o 
  11   3   4       15.54       15.58      4.20 o 
  12   3   4        1.08        0.99      2.69 o 
  13   3   4      447.95      432.89     14.30 o 
  14   3   4       42.47       44.32      3.91 o 
 -14   4   4       58.78       60.83      5.26 o 
 -13   4   4       56.79       59.01      5.87 o 
 -12   4   4      352.14      390.23     11.32 o 
 -11   4   4        4.42        4.76      3.31 o 
 -10   4   4     1318.66     1254.80     23.76 o 
  -9   4   4       54.98       44.02      5.64 o 
  -8   4   4      116.28      105.99      5.60 o 
  -7   4   4      393.08      345.28      9.41 o 
  -6   4   4      209.74      197.26      7.43 o 
  -5   4   4      728.67      748.61     27.17 o 
  -4   4   4      997.64     1089.92     46.72 o 
  -3   4   4        9.48       10.02      2.81 o 
  -2   4   4       34.34       36.42      4.29 o 
  -1   4   4       13.15       11.08      2.69 o 
   0   4   4       23.26       17.94      3.52 o 
   1   4   4       13.82       31.90      4.10 o 
   2   4   4       40.86       50.53      6.19 o 
   3   4   4     1073.06     1084.04     30.91 o 
   4   4   4      878.75      984.73     28.76 o 
   5   4   4      109.08      123.20      7.75 o 
   6   4   4      623.91      573.52     13.61 o 
   7   4   4      305.21      294.81     10.07 o 
   8   4   4      224.95      189.70     10.33 o 
   9   4   4      297.08      265.64     13.11 o 
  10   4   4        4.27        4.13      2.97 o 
  11   4   4      258.41      250.35     12.88 o 
  12   4   4      297.70      283.15     16.71 o 
  13   4   4      425.42      419.43     15.98 o 
  14   4   4       18.85       13.54      2.96 o 
 -14   5   4        1.16       -2.19      2.19 o 
 -13   5   4       21.50       17.16      4.17 o 
 -12   5   4      116.61      102.80      8.10 o 
 -11   5   4      434.22      419.55     14.24 o 
 -10   5   4       26.26       39.65      4.16 o 
  -9   5   4       48.79       54.31      4.16 o 
  -8   5   4      906.52      834.85     17.51 o 
  -7   5   4        3.08        1.52      1.58 o 
  -6   5   4        2.18        1.80      1.86 o 
  -5   5   4        1.74        3.57      1.75 o 
  -4   5   4      130.05      155.21      8.88 o 
  -3   5   4     2178.19     2262.24     43.78 o 
  -2   5   4      477.19      534.20     19.17 o 
  -1   5   4        7.38        9.03      2.95 o 
   0   5   4        4.61       -0.08      2.28 o 
   1   5   4       79.33       66.01      7.02 o 
   2   5   4     2813.04     2952.54     59.93 o 
   3   5   4     1910.22     1875.57     49.76 o 
   4   5   4      227.82      216.82     10.36 o 
   5   5   4      601.66      555.26     15.63 o 
   6   5   4      104.37       92.75      5.70 o 
   7   5   4       29.30       29.15      3.40 o 
   8   5   4      207.38      188.72      9.44 o 
   9   5   4        4.80        2.23      3.11 o 
  10   5   4     1119.10     1085.87     27.19 o 
  11   5   4        7.38        4.04      2.43 o 
  12   5   4       31.91       22.84      3.90 o 
  13   5   4       21.64       16.58      2.24 o 
  14   5   4      100.59       81.89     11.82 o 
 -14   6   4       13.60       10.46      2.42 o 
 -13   6   4       98.06      111.72      7.31 o 
 -12   6   4       17.70       21.25      3.68 o 
 -11   6   4        1.56        2.88      2.29 o 
 -10   6   4      124.90      114.94      6.02 o 
  -9   6   4      336.29      313.00     11.28 o 
  -8   6   4      430.57      416.88     12.10 o 
  -7   6   4       10.32        7.63      2.06 o 
  -6   6   4      260.89      268.44      8.97 o 
  -5   6   4       67.76       70.97      4.10 o 
  -4   6   4       84.18       76.68      3.92 o 
  -3   6   4      262.92      248.37      7.03 o 
  -2   6   4        6.23        8.87      3.22 o 
  -1   6   4      753.00      800.83     23.38 o 
   0   6   4      109.27       93.63      9.88 o 
   1   6   4      714.68      741.88     24.16 o 
   2   6   4      110.60      109.46      7.90 o 
   3   6   4       25.70       29.95      4.24 o 
   4   6   4        0.42       -2.73      2.73 o 
   5   6   4       44.20       45.73      6.84 o 
   6   6   4      199.95      192.41      9.50 o 
   7   6   4     1474.27     1378.08     33.23 o 
   8   6   4     1373.22     1281.29     28.90 o 
   9   6   4        2.74        3.72      3.17 o 
  10   6   4      210.82      201.88      9.03 o 
  11   6   4       19.01       15.58      3.25 o 
  12   6   4        7.15        5.30      2.08 o 
  13   6   4      141.71      116.96      7.37 o 
  14   6   4      204.81      140.51     27.37 o 
 -13   7   4       79.10       79.63      6.87 o 
 -12   7   4        0.96        4.51      1.93 o 
 -11   7   4       91.13       87.09      6.05 o 
 -10   7   4       32.62       29.26      3.11 o 
  -9   7   4       96.49       91.97      6.10 o 
  -8   7   4      231.10      204.21      9.39 o 
  -7   7   4      311.68      273.97     10.81 o 
  -6   7   4       21.71       17.65      3.73 o 
  -5   7   4        3.76        3.60      3.70 o 
  -4   7   4      152.95      119.96      5.43 o 
  -3   7   4        2.01        1.03      2.18 o 
  -2   7   4      285.77      305.98      9.21 o 
  -1   7   4       17.25       11.98      2.55 o 
   0   7   4       32.21       29.19      3.06 o 
   1   7   4      183.26      208.05      8.30 o 
   2   7   4      394.03      404.99     11.58 o 
   3   7   4      157.21      158.98      7.93 o 
   4   7   4      129.92      142.67      6.81 o 
   5   7   4       10.96       13.40      4.92 o 
   6   7   4      125.34      111.37     10.76 o 
   7   7   4       27.99       23.64      4.45 o 
   8   7   4      119.32      124.32      8.56 o 
   9   7   4       37.81       33.90      4.59 o 
  10   7   4       99.92       85.25      5.67 o 
  11   7   4       96.49       96.99      6.42 o 
  12   7   4      112.20      104.05      7.23 o 
  13   7   4       47.41       39.63      8.60 o 
 -12   8   4      343.15      328.92      9.52 o 
 -11   8   4       66.97       60.32      4.69 o 
 -10   8   4       32.05       37.61      5.96 o 
  -9   8   4       53.39       59.27      5.47 o 
  -8   8   4        6.72        9.22      2.62 o 
  -7   8   4      906.62      847.30     19.33 o 
  -6   8   4      424.48      394.61     14.62 o 
  -5   8   4     1329.06     1358.35     28.39 o 
  -4   8   4     1645.20     1659.10     25.33 o 
  -3   8   4       34.86       34.63      3.50 o 
  -2   8   4       24.61       19.20      2.75 o 
  -1   8   4      110.52      112.03      6.37 o 
   0   8   4      995.79      989.98     21.59 o 
   1   8   4       64.15       67.48      4.80 o 
   2   8   4      280.19      295.88     10.93 o 
   3   8   4      993.88     1021.61     27.54 o 
   4   8   4      562.64      566.13     20.08 o 
   5   8   4      197.53      180.64     13.47 o 
   6   8   4      306.06      287.45     15.12 o 
   7   8   4      443.62      437.87     15.66 o 
   8   8   4      433.36      383.13     14.30 o 
   9   8   4       77.83       72.02      6.00 o 
  10   8   4      115.90      103.82      6.56 o 
  11   8   4       76.67       72.99      6.36 o 
  12   8   4       10.91        6.62     10.06 o 
 -11   9   4      500.45      564.33     20.75 o 
 -10   9   4      283.47      286.74      8.95 o 
  -9   9   4     1298.97     1302.15     24.86 o 
  -8   9   4      149.20      137.74      8.25 o 
  -7   9   4       73.63       67.99      5.29 o 
  -6   9   4        0.12        2.66      2.84 o 
  -5   9   4      202.26      207.23     10.45 o 
  -4   9   4      596.19      624.63     18.51 o 
  -3   9   4      700.98      690.45     19.43 o 
  -2   9   4      516.29      542.09     16.94 o 
  -1   9   4       34.76       34.98      6.66 o 
   0   9   4     1206.59     1216.49     28.44 o 
   1   9   4      608.77      615.83     24.87 o 
   2   9   4     1087.18     1067.47     33.27 o 
   3   9   4     1158.92     1187.47     35.84 o 
   4   9   4     1620.31     1661.12     65.04 o 
   5   9   4       78.53       77.12      7.11 o 
   6   9   4       18.66       17.06      3.34 o 
   7   9   4      762.88      709.01     20.26 o 
   8   9   4      187.31      173.16      8.19 o 
   9   9   4      154.80      161.36      8.27 o 
  10   9   4       47.90       45.41      4.06 o 
  11   9   4        7.09        2.76      1.65 o 
 -11  10   4      210.96      473.45     20.56 o 
 -10  10   4       63.96       61.18      3.61 o 
  -9  10   4       12.49       13.38      2.48 o 
  -8  10   4      987.29      991.92     21.18 o 
  -7  10   4      202.69      231.37     14.19 o 
  -6  10   4      523.40      530.86     19.31 o 
  -5  10   4      318.47      329.85     15.50 o 
  -4  10   4     1034.91     1111.91     29.97 o 
  -3  10   4      258.30      254.52     13.96 o 
  -2  10   4     1451.69     1526.07     31.18 o 
  -1  10   4     1738.78     1757.39     40.75 o 
   0  10   4      147.82      150.63     11.24 o 
   1  10   4      335.32      329.76     16.83 o 
   2  10   4      126.76      124.73     12.57 o 
   3  10   4        1.60        4.68      5.06 o 
   4  10   4      371.65      362.15     23.21 o 
   5  10   4      445.83      484.89     18.76 o 
   6  10   4      822.45      846.52     23.23 o 
   7  10   4      181.12      173.71      8.76 o 
   8  10   4        0.66       -1.64      1.84 o 
   9  10   4       32.88       30.64      3.34 o 
  10  10   4       45.78       46.49      5.50 o 
 -10  11   4      598.31      647.19     16.84 o 
  -9  11   4       71.23       72.26      4.82 o 
  -8  11   4      191.31      191.82      9.35 o 
  -7  11   4        1.99        4.92      2.37 o 
  -6  11   4       71.24       71.75      6.73 o 
  -5  11   4      115.33      122.10      9.21 o 
  -4  11   4       19.82       15.58      3.81 o 
  -3  11   4      429.75      435.31     18.33 o 
  -2  11   4      750.19      785.27     25.35 o 
  -1  11   4       32.15       35.50      7.23 o 
   0  11   4        2.37        1.59      3.13 o 
   1  11   4       18.75       22.76      4.58 o 
   2  11   4       88.08       88.43      8.77 o 
   3  11   4      321.14      321.05     16.21 o 
   4  11   4       27.60       26.97      4.14 o 
   5  11   4       22.56       21.10      3.37 o 
   6  11   4       74.60       80.56      5.69 o 
   7  11   4      145.68      145.05      8.02 o 
   8  11   4      502.38      496.82     12.96 o 
   9  11   4       34.44       38.17      5.58 o 
  -9  12   4       70.18       66.78      5.21 o 
  -8  12   4        0.56       -0.61      1.31 o 
  -7  12   4       12.27        9.59      2.25 o 
  -6  12   4      216.21      227.83     10.67 o 
  -5  12   4        4.12        3.57      2.21 o 
  -4  12   4       16.07       22.72      4.06 o 
  -3  12   4      187.96      198.90     11.59 o 
  -2  12   4       59.49       65.32      8.76 o 
  -1  12   4      140.65      150.27     12.85 o 
   0  12   4       18.97       20.61      5.52 o 
   1  12   4       15.26        9.73      2.83 o 
   2  12   4        0.04        5.40      2.64 o 
   3  12   4       50.55       50.27      6.03 o 
   4  12   4        0.63        0.80      1.93 o 
   5  12   4        4.36        7.31      3.05 o 
   6  12   4      556.74      574.50     15.52 o 
   7  12   4        2.75        5.99      1.94 o 
   8  12   4       37.56       37.86      4.98 o 
   9  12   4      338.56      294.53     20.92 o 
  -7  13   4        7.78        8.34      2.16 o 
  -6  13   4      186.23      205.69      8.51 o 
  -5  13   4       74.67       79.01      7.05 o 
  -4  13   4       63.28       72.36      7.27 o 
  -3  13   4       53.13       71.01      7.68 o 
  -2  13   4        7.41        9.53      6.08 o 
  -1  13   4       62.28       65.45      7.64 o 
   0  13   4        3.54        4.68      3.16 o 
   1  13   4       48.73       58.25      8.22 o 
   2  13   4      189.59      174.21     14.12 o 
   3  13   4       45.68       40.41      3.96 o 
   4  13   4      512.88      536.19     13.60 o 
   5  13   4       89.42       86.59      4.38 o 
   6  13   4      230.28      240.79     10.11 o 
   7  13   4       45.20       36.21      4.28 o 
  -5  14   4      256.50      245.99      7.83 o 
  -4  14   4       32.44       34.76      3.32 o 
  -3  14   4       17.57       25.38      3.08 o 
  -2  14   4        7.11        7.84      1.96 o 
  -1  14   4       13.92       17.09      3.64 o 
   0  14   4      361.24      387.69     28.85 o 
   1  14   4        9.18       11.19      2.26 o 
   2  14   4        9.32       12.13      2.04 o 
   3  14   4        9.61        5.92      1.84 o 
   4  14   4        3.74        1.78      0.98 o 
   5  14   4      146.10      127.03     11.86 o 
  -1  15   4      109.47      110.55      6.08 o 
   0  15   4       12.34        7.62      1.82 o 
   1  15   4        2.80        2.19      2.02 o 
 -14   1   5      942.02     1076.89     23.54 o 
 -13   1   5      157.43      151.71      8.08 o 
 -12   1   5      762.59      835.25     22.74 o 
 -11   1   5      227.05      211.23      9.91 o 
 -10   1   5       10.54        7.13      3.62 o 
  -9   1   5       77.68       82.35      8.50 o 
  -8   1   5       22.72       27.23      5.41 o 
  -7   1   5      881.38      824.59     26.51 o 
  -6   1   5      333.33      292.59      8.53 o 
  -5   1   5      268.70      238.12      5.98 o 
  -4   1   5       24.14       25.51      1.97 o 
  -3   1   5      326.40      311.30     15.21 o 
  -2   1   5        1.18       -0.46      3.17 o 
  -1   1   5      152.87      133.96      7.98 o 
   0   1   5      410.57      362.20     13.76 o 
   1   1   5      512.03      574.50     15.76 o 
   2   1   5     1088.57     1623.80     45.84 o 
   3   1   5       76.74       77.84      8.17 o 
   4   1   5      262.62      303.47     16.55 o 
   5   1   5       37.13       40.45      4.39 o 
   6   1   5        1.14        1.88      2.52 o 
   7   1   5      251.57      240.53     13.77 o 
   8   1   5       86.88       98.02      7.69 o 
   9   1   5       20.64       31.12      8.05 o 
  10   1   5       79.60      104.05      9.22 o 
  11   1   5      203.62      205.70     14.24 o 
  12   1   5       20.39       24.66      4.86 o 
  13   1   5        0.31        0.17      3.16 o 
  14   1   5       20.74       34.93      9.92 o 
 -14   2   5       51.43       51.42      8.70 o 
 -13   2   5       31.83       43.23      4.44 o 
 -12   2   5      218.26      223.01      9.53 o 
 -11   2   5      278.44      296.96     10.68 o 
 -10   2   5      428.61      387.44     14.99 o 
  -9   2   5      588.82      581.73     22.07 o 
  -8   2   5     4568.03     4521.44     53.65 o 
  -7   2   5       23.95       23.72      3.01 o 
  -6   2   5       30.74       26.47      3.02 o 
  -5   2   5      114.31       91.96      4.32 o 
  -4   2   5     1444.10     1351.18     16.44 o 
  -3   2   5      762.44      743.10     12.12 o 
  -2   2   5       66.19       63.43      6.04 o 
  -1   2   5      145.45      136.21      8.26 o 
   0   2   5       40.88       44.27      4.05 o 
   1   2   5      373.87      378.54     17.31 o 
   2   2   5       64.55       89.63      6.79 o 
   3   2   5     1268.58     1570.57    110.15 o 
   4   2   5      584.19      641.48     35.89 o 
   5   2   5      175.98      165.69      7.71 o 
   6   2   5       31.56       37.12      3.78 o 
   7   2   5      168.96      162.60      8.13 o 
   8   2   5       52.40       58.12      5.64 o 
   9   2   5       72.73       83.76      7.89 o 
  10   2   5      399.79      395.22     20.47 o 
  11   2   5       12.60       16.23      4.48 o 
  12   2   5      202.08      205.69     14.48 o 
  13   2   5      236.14      217.02     18.44 o 
  14   2   5      520.15      413.17     29.53 o 
 -14   3   5      215.54      205.31      8.96 o 
 -13   3   5      670.75      726.27     17.41 o 
 -12   3   5      320.45      322.19      9.60 o 
 -11   3   5      324.30      336.14     11.11 o 
 -10   3   5      179.48      169.04      8.87 o 
  -9   3   5      430.47      401.78     14.88 o 
  -8   3   5      114.46      117.56      9.48 o 
  -7   3   5      134.93      124.44      7.54 o 
  -6   3   5     1040.27     1018.57     14.65 o 
  -5   3   5       24.06       24.01      2.17 o 
  -4   3   5      339.07      326.08      8.30 o 
  -3   3   5      163.96      151.07      5.86 o 
  -2   3   5       63.16       55.37      3.56 o 
  -1   3   5     1821.76     1838.45     41.51 o 
   0   3   5      879.89      916.33     14.98 o 
   1   3   5      444.38      460.69     16.79 o 
   2   3   5      571.93      578.85     16.28 o 
   3   3   5      263.41      281.20     11.95 o 
   4   3   5      619.59      627.21     24.55 o 
   5   3   5      882.80      837.52     18.18 o 
   6   3   5       11.05        8.62      2.28 o 
   7   3   5      402.73      367.89     15.88 o 
   8   3   5        0.50       -2.04      2.81 o 
   9   3   5       26.19       24.96      4.27 o 
  10   3   5      216.12      249.46     24.71 o 
  11   3   5       49.46       51.52      7.53 o 
  12   3   5      474.49      492.91     24.32 o 
  13   3   5        2.73        0.70      2.18 o 
 -13   4   5      220.10      237.47     11.87 o 
 -12   4   5        8.08        7.00      1.73 o 
 -11   4   5        0.30       -0.19      2.03 o 
 -10   4   5       49.67       53.93      5.27 o 
  -9   4   5      674.40      681.07     17.09 o 
  -8   4   5      158.18      138.38      8.60 o 
  -7   4   5       19.21       21.18      3.32 o 
  -6   4   5      589.45      603.56     12.61 o 
  -5   4   5       27.48       23.66      2.26 o 
  -4   4   5       29.28       25.50      2.67 o 
  -3   4   5        8.00        8.87      2.03 o 
  -2   4   5      492.19      509.42     14.64 o 
  -1   4   5      575.75      560.01     14.74 o 
   0   4   5       26.59       26.51      2.68 o 
   1   4   5      633.81      626.47     13.79 o 
   2   4   5      165.68      188.19      7.67 o 
   3   4   5      533.53      530.37     17.51 o 
   4   4   5     1106.31     1087.30     21.87 o 
   5   4   5       48.34       46.07      4.12 o 
   6   4   5        0.23        3.90      2.50 o 
   7   4   5      146.17      134.80      7.79 o 
   8   4   5      263.31      267.61     11.15 o 
   9   4   5      532.51      523.40     18.61 o 
  10   4   5       26.99       30.35      7.61 o 
  11   4   5       10.82       16.20     10.37 o 
  12   4   5       22.94       24.39      3.73 o 
  13   4   5       10.88       14.43      3.83 o 
 -13   5   5        2.60       -1.43      1.90 o 
 -12   5   5       17.95       17.45      3.89 o 
 -11   5   5        9.57        7.53      1.82 o 
 -10   5   5       81.78       73.07      5.13 o 
  -9   5   5        6.76        3.31      2.34 o 
  -8   5   5       69.79       59.74      4.64 o 
  -7   5   5       87.70       78.93      4.93 o 
  -6   5   5        2.84        3.98      2.20 o 
  -5   5   5      450.72      422.88     10.00 o 
  -4   5   5        0.74        4.19      1.82 o 
  -3   5   5       76.17       76.43      4.29 o 
  -2   5   5      175.91      193.52      7.36 o 
  -1   5   5       36.07       37.73      3.29 o 
   0   5   5        2.21        1.93      2.16 o 
   1   5   5      110.79      100.56      5.47 o 
   2   5   5      120.50      122.82      6.31 o 
   3   5   5      176.49      162.42      7.84 o 
   4   5   5       14.81       14.31      2.87 o 
   5   5   5      165.66      165.88     13.86 o 
   6   5   5      162.93      160.50     11.48 o 
   7   5   5       39.76       41.05      5.41 o 
   8   5   5        3.09        4.03      2.94 o 
   9   5   5        2.10        3.24      2.97 o 
  10   5   5        2.73        0.52      2.78 o 
  11   5   5        0.24       -3.71      3.71 o 
  12   5   5      272.21      288.76     15.92 o 
  13   5   5      170.62      159.21     12.95 o 
 -13   6   5       96.89      103.71      9.08 o 
 -12   6   5        4.98        3.33      2.86 o 
 -11   6   5      374.53      410.82     21.14 o 
 -10   6   5      271.41      292.01     10.84 o 
  -9   6   5      312.47      289.05     13.33 o 
  -8   6   5      265.99      274.36      9.43 o 
  -7   6   5      200.87      188.70      7.10 o 
  -6   6   5        0.15        0.49      2.12 o 
  -5   6   5      360.50      334.59     10.46 o 
  -4   6   5      149.30      129.59      6.54 o 
  -3   6   5       16.11       16.24      2.32 o 
  -2   6   5        8.74        7.42      1.79 o 
  -1   6   5        6.25        8.53      2.32 o 
   0   6   5        3.80        6.08      1.83 o 
   1   6   5      183.22      192.70      7.41 o 
   2   6   5      709.69      691.19     17.20 o 
   3   6   5      505.69      488.52     14.23 o 
   4   6   5      914.97      923.49     23.27 o 
   5   6   5        6.95        3.08      3.01 o 
   6   6   5      181.96      173.23     10.93 o 
   7   6   5       10.10       10.52      2.96 o 
   8   6   5      345.68      348.63     14.14 o 
   9   6   5       41.69       33.70      4.34 o 
  10   6   5       80.93       64.79      6.94 o 
  11   6   5       20.17       15.66      4.27 o 
  12   6   5      320.67      333.41     11.97 o 
 -12   7   5      282.67      291.57     17.08 o 
 -11   7   5      302.29      318.43     14.07 o 
 -10   7   5       12.02       19.24      3.07 o 
  -9   7   5       41.01       35.57      4.02 o 
  -8   7   5        1.01        4.11      2.22 o 
  -7   7   5      360.42      338.30     10.81 o 
  -6   7   5       26.19       30.68      3.86 o 
  -5   7   5       30.75       37.31      4.08 o 
  -4   7   5      141.17      144.44      7.70 o 
  -3   7   5       19.55       23.17      3.31 o 
  -2   7   5     1769.83     1751.48     28.91 o 
  -1   7   5      550.74      557.92     14.38 o 
   0   7   5     1714.84     1653.61     41.25 o 
   1   7   5       37.57       36.00      3.84 o 
   2   7   5      181.18      167.32     12.19 o 
   3   7   5      117.69      121.20     10.50 o 
   4   7   5      663.72      682.96     19.98 o 
   5   7   5      453.29      451.54     14.54 o 
   6   7   5      637.73      606.51     20.19 o 
   7   7   5      424.95      394.91     15.81 o 
   8   7   5        0.58        2.42      2.58 o 
   9   7   5        1.26        4.68      2.51 o 
  10   7   5        7.57        5.62      2.83 o 
  11   7   5      611.20      727.62     21.94 o 
  12   7   5       12.95       11.25      2.05 o 
 -11   8   5       24.60       31.22      6.07 o 
 -10   8   5       66.82       78.15      8.66 o 
  -9   8   5      222.42      255.41      9.55 o 
  -8   8   5      259.51      244.84     10.23 o 
  -7   8   5       90.07      100.90      5.68 o 
  -6   8   5      191.06      181.14      8.52 o 
  -5   8   5       13.20       10.24      3.07 o 
  -4   8   5     1152.38     1233.02     23.40 o 
  -3   8   5       65.43       72.65      6.10 o 
  -2   8   5        1.43        6.40      2.74 o 
  -1   8   5      160.90      161.54      8.93 o 
   0   8   5      418.42      388.09     13.10 o 
   1   8   5      973.96      958.34     22.22 o 
   2   8   5       11.14       11.80      3.19 o 
   3   8   5      980.60      930.01     46.67 o 
   4   8   5      109.21      107.43      8.61 o 
   5   8   5      140.51      136.14     10.64 o 
   6   8   5       12.46       11.31      3.19 o 
   7   8   5       81.31       75.77      6.90 o 
   8   8   5      146.19      158.95      7.92 o 
   9   8   5     1235.73     1201.04     21.11 o 
  10   8   5       63.64       54.31      5.76 o 
  11   8   5       57.79       45.15      5.46 o 
 -10   9   5       13.73       18.93      3.12 o 
  -9   9   5       61.80       69.47      5.39 o 
  -8   9   5      140.78      131.57      8.27 o 
  -7   9   5        1.02        0.91      1.80 o 
  -6   9   5      243.62      248.83      8.74 o 
  -5   9   5      382.48      354.70     13.30 o 
  -4   9   5      581.97      605.17     17.71 o 
  -3   9   5       12.62       14.10      3.09 o 
  -2   9   5      160.44      174.32     10.61 o 
  -1   9   5     1203.44     1250.72     27.13 o 
   0   9   5      111.21      116.10      7.20 o 
   1   9   5       14.13       11.81      3.00 o 
   2   9   5       32.89       32.05      5.10 o 
   3   9   5      114.64      114.76      8.59 o 
   4   9   5      238.39      233.27     15.58 o 
   5   9   5       14.53       16.46      4.25 o 
   6   9   5      142.91      132.00      9.45 o 
   7   9   5        6.54        2.69      2.81 o 
   8   9   5        0.04       -2.70      2.70 o 
   9   9   5        0.00        0.58      3.09 o 
  10   9   5      202.69      189.11      9.70 o 
  -9  10   5        0.27       -0.50      1.19 o 
  -8  10   5        0.16        1.33      1.95 o 
  -7  10   5        6.23        7.84      2.12 o 
  -6  10   5        7.70        7.28      1.89 o 
  -5  10   5       62.69       66.87      6.56 o 
  -4  10   5      208.37      197.13     11.53 o 
  -3  10   5       35.35       40.93      5.52 o 
  -2  10   5      281.68      265.42     14.00 o 
  -1  10   5      205.92      213.84     12.55 o 
   0  10   5      690.76      659.00     19.00 o 
   1  10   5       77.86       78.50      7.65 o 
   2  10   5      183.67      182.56     11.20 o 
   3  10   5      395.64      359.31     15.80 o 
   4  10   5      105.17       94.23      6.33 o 
   5  10   5       10.25        7.91      3.10 o 
   6  10   5      161.77      161.20      9.38 o 
   7  10   5      109.27      117.48      8.94 o 
   8  10   5       12.96       17.96      2.96 o 
   9  10   5       81.40       83.42      6.78 o 
  -8  11   5        5.64        0.53      2.89 o 
  -7  11   5      114.62      115.23      6.94 o 
  -6  11   5        1.65       -1.07      1.63 o 
  -5  11   5       19.45       17.99      2.78 o 
  -4  11   5      182.61      190.53     10.63 o 
  -3  11   5      401.51      397.24     15.97 o 
  -2  11   5        3.23        5.53      2.63 o 
  -1  11   5      602.66      588.33     19.86 o 
   0  11   5      371.90      375.85     18.87 o 
   1  11   5       86.12       89.99      7.44 o 
   2  11   5        7.91        4.78      2.88 o 
   3  11   5       29.98       31.25      3.75 o 
   4  11   5      433.64      426.23     11.78 o 
   5  11   5       14.49       17.37      3.39 o 
   6  11   5     1116.77     1155.20     30.85 o 
   7  11   5      140.40      147.81      8.06 o 
   8  11   5        0.38       -2.07      2.09 o 
  -7  12   5       23.14       19.35      2.82 o 
  -6  12   5        2.12        2.50      1.56 o 
  -5  12   5       83.45       86.63      5.99 o 
  -4  12   5       30.01       26.23      4.71 o 
  -3  12   5     1076.11     1126.33     25.02 o 
  -2  12   5      124.60      128.91      8.08 o 
  -1  12   5       27.53       25.49      3.93 o 
   0  12   5       13.11       11.17      3.36 o 
   1  12   5      403.48      386.45     13.56 o 
   2  12   5      133.57      131.99      6.75 o 
   3  12   5      105.25      106.79      5.84 o 
   4  12   5      116.06      132.79      5.51 o 
   5  12   5      208.56      208.96      9.21 o 
   6  12   5        3.79        8.58      2.05 o 
   7  12   5       52.31       56.51      9.89 o 
  -5  13   5      225.88      247.46      8.02 o 
  -4  13   5        9.51       10.01      1.93 o 
  -3  13   5      218.39      205.82      8.20 o 
  -2  13   5       24.63       23.88      2.93 o 
  -1  13   5      239.52      226.42     11.33 o 
   0  13   5      141.68      158.70      9.28 o 
   1  13   5      130.42      128.41      6.59 o 
   2  13   5        0.58        0.46      1.93 o 
   3  13   5       34.75       30.29      3.27 o 
   4  13   5       86.82       71.18      4.47 o 
   5  13   5       99.33       84.05      7.83 o 
  -1  14   5       73.86       62.50      3.61 o 
   0  14   5       32.16       23.86      3.85 o 
 -13   0   6     1191.59     1192.61     34.54 o 
 -12   0   6      579.77      684.28     30.16 o 
 -11   0   6      394.92      521.10    133.58 o 
 -10   0   6        1.56       53.30     12.53 o 
  -9   0   6      138.31      148.47     17.96 o 
  -8   0   6       96.13      112.30      8.54 o 
  -7   0   6     2373.47     2488.23     47.03 o 
  -6   0   6     2379.00     2297.92     45.56 o 
  -5   0   6      129.17      127.55      7.51 o 
  -4   0   6        2.21        2.88      2.36 o 
  -3   0   6     1060.25      979.49     17.67 o 
  -2   0   6     3068.65     2864.83     34.99 o 
  -1   0   6      121.63      103.08      6.71 o 
   0   0   6     2047.16     2009.68     28.26 o 
   1   0   6      861.46     1000.84     35.55 o 
   2   0   6      508.05      728.04     54.03 o 
   3   0   6      129.81      145.07      8.27 o 
   4   0   6     1116.57     1485.16     52.39 o 
   5   0   6        6.28        3.02      4.80 o 
   6   0   6       33.62       17.20      7.55 o 
   7   0   6       10.29        8.55      2.96 o 
   8   0   6        0.31       -3.42      3.42 o 
   9   0   6       89.18       77.58     12.29 o 
  10   0   6      175.31      209.27     16.20 o 
  11   0   6     1443.50     1444.85    120.59 o 
  12   0   6       14.84       24.65      5.21 o 
 -13   1   6        0.15       16.93      5.43 o 
 -12   1   6      126.50      128.70     14.10 o 
 -11   1   6      576.78      588.12     16.24 o 
 -10   1   6      266.26      287.81     13.35 o 
  -9   1   6       96.95       93.84      6.79 o 
  -8   1   6       65.77       59.94      5.08 o 
  -7   1   6      457.03      455.42     14.23 o 
  -6   1   6      311.12      309.54     11.45 o 
  -5   1   6      984.36      937.08     17.55 o 
  -4   1   6      527.29      498.75     10.47 o 
  -3   1   6      474.77      450.56      8.02 o 
  -2   1   6      421.53      380.93      7.31 o 
  -1   1   6      172.47      174.59      5.15 o 
   0   1   6       67.72       58.57      3.24 o 
   1   1   6      699.32      699.33     12.85 o 
   2   1   6      549.60      697.56     47.70 o 
   3   1   6      391.61      557.65     43.80 o 
   4   1   6      659.05      835.05     71.01 o 
   5   1   6      219.84      298.66     20.56 o 
   6   1   6        0.89       -0.23      1.89 o 
   7   1   6      142.89      169.58      7.19 o 
   8   1   6       55.95       52.93      4.40 o 
   9   1   6       59.34       63.63      5.30 o 
  10   1   6        1.88        6.40      2.37 o 
  11   1   6        4.35        4.60      2.57 o 
  12   1   6      108.32       93.81      7.45 o 
 -13   2   6       21.64       16.31      3.67 o 
 -12   2   6       42.79       45.43      3.21 o 
 -11   2   6      308.41      318.00     10.40 o 
 -10   2   6       53.63       55.87      6.33 o 
  -9   2   6       62.01       61.68      5.53 o 
  -8   2   6     2053.04     2079.36     36.50 o 
  -7   2   6       34.99       34.17      3.91 o 
  -6   2   6       90.69       96.38      6.17 o 
  -5   2   6        0.26        0.51      1.87 o 
  -4   2   6       10.55        9.99      2.32 o 
  -3   2   6        1.47       -0.90      1.87 o 
  -2   2   6       38.96       33.10      2.36 o 
  -1   2   6      479.80      468.48      9.56 o 
   0   2   6       14.74       11.69      1.75 o 
   1   2   6      323.30      352.04      8.58 o 
   2   2   6       89.32      101.66      5.80 o 
   3   2   6       11.48       10.24      3.24 o 
   4   2   6      285.31      365.62     29.85 o 
   5   2   6     2880.13     3720.33    215.01 o 
   6   2   6        2.57        6.84      2.45 o 
   7   2   6        0.14        1.45      2.27 o 
   8   2   6       30.95       32.83      4.32 o 
   9   2   6      129.72      117.16      6.89 o 
  10   2   6      124.02      130.58      7.33 o 
  11   2   6       22.50       25.95      4.73 o 
  12   2   6      135.46      147.62     11.58 o 
 -12   3   6       70.74       84.39      6.66 o 
 -11   3   6        3.41        2.21      1.65 o 
 -10   3   6       27.06       29.33      3.74 o 
  -9   3   6      124.29      100.09      5.96 o 
  -8   3   6       39.50       51.49      5.65 o 
  -7   3   6        0.81       -0.36      1.90 o 
  -6   3   6       43.39       43.32      4.25 o 
  -5   3   6      129.38      115.29      5.98 o 
  -4   3   6       23.98       17.49      2.59 o 
  -3   3   6      700.11      651.34     14.34 o 
  -2   3   6       21.31       23.56      3.77 o 
  -1   3   6      964.69     1020.56     18.81 o 
   0   3   6      169.35      151.79      7.62 o 
   1   3   6       69.51       71.01      5.33 o 
   2   3   6        3.28        6.85      3.33 o 
   3   3   6      116.88      116.41      6.67 o 
   4   3   6     2363.30     2416.38     44.40 o 
   5   3   6       95.78       93.17      5.36 o 
   6   3   6      130.70      130.49      9.06 o 
   7   3   6        6.66        4.78      3.02 o 
   8   3   6       16.55       13.12      3.19 o 
   9   3   6       14.11       22.47      3.74 o 
  10   3   6       21.57       25.75      4.76 o 
  11   3   6        1.32       -1.14      2.67 o 
  12   3   6        0.08        1.52      8.10 o 
 -12   4   6      148.88      149.08      9.15 o 
 -11   4   6      299.99      304.46     10.93 o 
 -10   4   6       50.41       40.32      3.24 o 
  -9   4   6      338.59      337.58     10.88 o 
  -8   4   6      744.50      719.64     15.66 o 
  -7   4   6       35.69       40.06      4.28 o 
  -6   4   6      294.65      279.82     10.14 o 
  -5   4   6       30.89       29.44      2.80 o 
  -4   4   6       12.42        8.79      1.84 o 
  -3   4   6        1.66        3.93      2.47 o 
  -2   4   6      434.15      412.41     15.51 o 
  -1   4   6      287.82      295.90     13.22 o 
   0   4   6      871.06      877.96     26.10 o 
   1   4   6      543.52      533.30     16.63 o 
   2   4   6      210.69      207.36      9.36 o 
   3   4   6      840.81      852.89     26.64 o 
   4   4   6      412.05      395.45     23.16 o 
   5   4   6     1565.83     1521.89     37.62 o 
   6   4   6       13.85       10.99      3.08 o 
   7   4   6      268.60      262.75     14.73 o 
   8   4   6        1.40        2.58      4.60 o 
   9   4   6        4.08        6.02      3.64 o 
  10   4   6       16.27       24.62      5.54 o 
  11   4   6      168.37      181.63      9.70 o 
  12   4   6      601.49      653.01     70.69 o 
 -12   5   6       77.77       92.88      8.59 o 
 -11   5   6       52.44       46.76      4.33 o 
 -10   5   6      155.14      175.90      9.29 o 
  -9   5   6       70.84       56.88      4.88 o 
  -8   5   6      371.27      377.01     11.78 o 
  -7   5   6      812.18      825.86     18.77 o 
  -6   5   6       18.67       18.10      2.27 o 
  -5   5   6        5.09        0.84      1.69 o 
  -4   5   6       70.74       68.03      5.01 o 
  -3   5   6      365.94      365.86     12.67 o 
  -2   5   6     1556.11     1559.81     27.82 o 
  -1   5   6       83.01       86.00      6.27 o 
   0   5   6        2.99        2.45      3.26 o 
   1   5   6      221.18      231.25     10.58 o 
   2   5   6      495.62      491.12     16.53 o 
   3   5   6      967.64      935.30     24.55 o 
   4   5   6        1.90       -0.65      2.54 o 
   5   5   6       74.72       72.55      5.18 o 
   6   5   6        0.45        2.20      4.91 o 
   7   5   6       31.30       34.07      5.20 o 
   8   5   6      142.01      142.78     10.35 o 
   9   5   6      137.18      149.29      9.92 o 
  10   5   6      261.41      331.61     16.82 o 
  11   5   6      498.04      522.36     20.17 o 
 -11   6   6      240.63      236.04     15.60 o 
 -10   6   6       56.50       47.33      5.29 o 
  -9   6   6        1.16        3.45      1.96 o 
  -8   6   6      163.08      152.94      7.92 o 
  -7   6   6       86.02       96.53      7.06 o 
  -6   6   6       32.74       33.24      3.10 o 
  -5   6   6       21.11       22.59      2.69 o 
  -4   6   6        0.28        1.39      1.88 o 
  -3   6   6      164.05      167.88      8.27 o 
  -2   6   6      335.11      340.09     10.76 o 
  -1   6   6        2.09        3.97      2.09 o 
   0   6   6      395.38      378.51     16.65 o 
   1   6   6        7.50        4.59      3.41 o 
   2   6   6       53.77       52.31      5.60 o 
   3   6   6        9.61        9.75      3.15 o 
   4   6   6      109.35       95.53      7.32 o 
   5   6   6      198.43      189.76      8.22 o 
   6   6   6      199.14      201.31     11.39 o 
   7   6   6      187.54      201.35     10.92 o 
   8   6   6      370.26      389.73     23.67 o 
   9   6   6        3.56        3.15      2.78 o 
  10   6   6      829.51      934.52     53.31 o 
  11   6   6      150.39      152.45      7.62 o 
 -11   7   6        5.10        5.65      2.77 o 
 -10   7   6       20.71       14.09      6.23 o 
  -9   7   6       15.49       16.31      2.67 o 
  -8   7   6       34.75       37.23      3.72 o 
  -7   7   6       34.99       32.27      3.91 o 
  -6   7   6        3.53       -1.68      1.68 o 
  -5   7   6      384.60      367.45     10.77 o 
  -4   7   6       13.33        6.71      1.97 o 
  -3   7   6      249.02      222.45      9.38 o 
  -2   7   6      167.04      169.95      8.10 o 
  -1   7   6       48.20       56.50      5.70 o 
   0   7   6        0.44        1.92      2.00 o 
   1   7   6       20.46       22.93      4.59 o 
   2   7   6      135.23      131.27      9.35 o 
   3   7   6        0.87        3.72      3.97 o 
   4   7   6       17.11       15.08      3.38 o 
   5   7   6       75.75       73.14      6.07 o 
   6   7   6        6.80        2.39      3.36 o 
   7   7   6        1.70       -1.20      2.75 o 
   8   7   6       39.97       44.58      7.41 o 
   9   7   6       85.64       77.70      7.25 o 
  10   7   6       24.44       20.10      6.83 o 
 -10   8   6       22.40       65.34      8.13 o 
  -9   8   6       66.95       81.51     16.20 o 
  -8   8   6       54.58       60.86      4.97 o 
  -7   8   6       48.41       40.70      3.80 o 
  -6   8   6      270.72      240.98      8.95 o 
  -5   8   6        1.34        2.83      2.05 o 
  -4   8   6       36.80       28.91      3.42 o 
  -3   8   6     1244.68     1209.45     23.24 o 
  -2   8   6        0.79        0.07      2.91 o 
  -1   8   6       42.73       43.36      4.15 o 
   0   8   6      200.97      181.78      8.34 o 
   1   8   6      490.68      484.18     22.33 o 
   2   8   6       10.25       11.52      3.56 o 
   3   8   6        0.09        4.95      2.84 o 
   4   8   6      620.19      587.03     23.38 o 
   5   8   6        1.03        1.98      2.64 o 
   6   8   6        1.54        2.48      3.45 o 
   7   8   6       20.89       13.59      3.68 o 
   8   8   6       19.13       16.04      3.82 o 
   9   8   6      156.67      176.36     11.66 o 
  -9   9   6      172.85      151.54      7.30 o 
  -8   9   6      234.91      236.86     11.83 o 
  -7   9   6        7.09        6.64      2.10 o 
  -6   9   6       60.31       53.15      5.17 o 
  -5   9   6        0.89        2.90      2.03 o 
  -4   9   6      186.57      172.19      9.03 o 
  -3   9   6      582.03      538.57     18.47 o 
  -2   9   6       76.13       69.84      6.59 o 
  -1   9   6        1.46        2.74      2.69 o 
   0   9   6      182.89      172.64      8.77 o 
   1   9   6      885.38      826.33     22.09 o 
   2   9   6      153.77      143.03     10.09 o 
   3   9   6      241.53      245.50     13.16 o 
   4   9   6      159.73      148.06     10.15 o 
   5   9   6        4.81        6.52      2.65 o 
   6   9   6      297.25      281.99     13.73 o 
   7   9   6      108.58      120.95      7.11 o 
   8   9   6      505.67      505.00     17.94 o 
  -8  10   6      169.99      165.08      7.43 o 
  -7  10   6      778.84      769.41     26.32 o 
  -6  10   6       62.56       63.39      4.79 o 
  -5  10   6       34.62       38.84      3.71 o 
  -4  10   6        1.45        2.15      1.78 o 
  -3  10   6        5.60        9.89      2.87 o 
  -2  10   6      611.41      598.47     18.16 o 
  -1  10   6      732.08      696.16     19.50 o 
   0  10   6      451.32      440.10     17.75 o 
   1  10   6        7.13        7.92      2.04 o 
   2  10   6       10.76        6.07      3.35 o 
   3  10   6       88.08       80.77      6.80 o 
   4  10   6       11.47        8.68      2.37 o 
   5  10   6      306.74      323.90     12.77 o 
   6  10   6      321.87      367.36     17.14 o 
   7  10   6      114.98      127.16      6.56 o 
  -6  11   6       89.61       86.72      5.84 o 
  -5  11   6       56.54       53.24      3.98 o 
  -4  11   6      172.88      183.78      7.10 o 
  -3  11   6       20.43       24.23      2.85 o 
  -2  11   6      649.38      630.51     16.47 o 
  -1  11   6        6.39        7.03      2.45 o 
   0  11   6      189.17      174.55      9.15 o 
   1  11   6       16.97       15.08      2.01 o 
   2  11   6       77.47       89.26      6.11 o 
   3  11   6      205.06      209.95      9.21 o 
   4  11   6       14.36       11.22      1.94 o 
   5  11   6        2.10        1.62      1.52 o 
   6  11   6       41.96       35.86      3.16 o 
  -4  12   6      127.76      106.61      7.78 o 
  -3  12   6       62.89       56.20      3.78 o 
  -2  12   6      120.25      109.43      5.48 o 
  -1  12   6       74.97       64.94      4.20 o 
   0  12   6       17.17       12.28      2.35 o 
   1  12   6       19.53       15.82      2.61 o 
   2  12   6       17.46       13.19      6.70 o 
   3  12   6        1.85        2.52      1.58 o 
   4  12   6        9.89        5.41      2.15 o 
 -11   1   7      113.13      113.29      9.76 o 
 -10   1   7       82.86       87.14      4.70 o 
  -9   1   7      116.74      104.51      9.04 o 
  -8   1   7       58.84       57.07      4.06 o 
  -7   1   7       39.62       41.51      3.99 o 
  -6   1   7     1056.92     1055.55     21.38 o 
  -5   1   7       11.23       14.26      3.98 o 
  -4   1   7        1.28        2.02      2.07 o 
  -3   1   7      134.47      129.87      6.94 o 
  -2   1   7       24.59       19.50      3.00 o 
  -1   1   7      703.28      693.14     16.40 o 
   0   1   7      366.34      387.03     13.45 o 
   1   1   7      478.60      514.46     18.02 o 
   2   1   7      156.24      228.14     19.53 o 
   3   1   7       23.06       29.47      3.61 o 
   4   1   7       54.76       63.43      8.93 o 
   5   1   7      327.71      364.64     23.92 o 
   6   1   7       56.40       81.36      8.81 o 
   7   1   7       70.42       95.64      7.23 o 
   8   1   7       11.94        6.97      2.34 o 
   9   1   7       31.93       31.39      5.63 o 
  10   1   7        3.06        2.94      4.72 o 
 -10   2   7      134.00      119.47      6.47 o 
  -9   2   7      177.13      162.78      9.32 o 
  -8   2   7        8.80        5.73      2.10 o 
  -7   2   7      202.14      204.68      8.46 o 
  -6   2   7      772.00      728.56     19.23 o 
  -5   2   7      423.98      429.39     12.15 o 
  -4   2   7     1501.29     1468.21     26.90 o 
  -3   2   7      928.32      939.08     19.07 o 
  -2   2   7      136.88      134.58      7.59 o 
  -1   2   7        9.37       10.32      2.40 o 
   0   2   7      108.78      113.39      6.72 o 
   1   2   7      221.38      255.12     19.80 o 
   2   2   7      214.37      294.59     24.84 o 
   3   2   7      285.61      436.37     66.11 o 
   4   2   7      733.04     1286.89     53.95 o 
   5   2   7       56.35       49.42      4.96 o 
   6   2   7       69.46       67.03      5.00 o 
   7   2   7      281.47      326.65     11.87 o 
   8   2   7        1.61        4.74      2.22 o 
   9   2   7      543.63      615.88     18.49 o 
  10   2   7      147.68      132.58     11.61 o 
 -10   3   7        5.33        8.34      2.60 o 
  -9   3   7       16.71       18.31      2.58 o 
  -8   3   7      140.75      133.86      7.36 o 
  -7   3   7      510.34      504.96     20.60 o 
  -6   3   7      542.53      550.75     13.43 o 
  -5   3   7      318.43      332.81      9.46 o 
  -4   3   7        3.45       -0.94      2.04 o 
  -3   3   7        4.69       10.05      2.60 o 
  -2   3   7      683.78      685.57     20.80 o 
  -1   3   7      303.33      303.37     11.45 o 
   0   3   7     1051.14     1121.46     44.72 o 
   1   3   7       83.49       85.02      6.26 o 
   2   3   7       28.24       30.92      3.56 o 
   3   3   7       64.71       88.26      7.10 o 
   4   3   7       35.98       33.21      5.25 o 
   5   3   7      100.68      126.27      8.57 o 
   6   3   7      251.19      270.08     15.03 o 
   7   3   7       11.14        2.84      3.98 o 
   8   3   7       14.53       10.31      4.31 o 
   9   3   7        0.22        2.96      2.71 o 
  10   3   7       26.10       26.18      5.35 o 
 -10   4   7      211.27      204.94     17.21 o 
  -9   4   7      393.40      403.96     11.80 o 
  -8   4   7        4.99        3.82      1.64 o 
  -7   4   7       83.56       77.73      4.81 o 
  -6   4   7      140.70      144.43      6.26 o 
  -5   4   7       21.99       16.83      2.54 o 
  -4   4   7        0.87       -0.78      1.90 o 
  -3   4   7       20.48       20.58      3.27 o 
  -2   4   7       41.54       40.75      4.02 o 
  -1   4   7      258.84      243.39      9.16 o 
   0   4   7       49.94       39.07      3.89 o 
   1   4   7        7.85        7.60      2.12 o 
   2   4   7       31.66       32.58      3.42 o 
   3   4   7       11.85        4.16      2.46 o 
   4   4   7      328.93      307.52     12.00 o 
   5   4   7        9.04        4.03      1.90 o 
   6   4   7      252.75      243.51     14.42 o 
   7   4   7       57.16       46.84      6.27 o 
   8   4   7      167.37      164.79      9.07 o 
   9   4   7      129.02      134.62      8.79 o 
 -10   5   7        1.25        4.24      2.65 o 
  -9   5   7       43.76       42.86      3.62 o 
  -8   5   7       30.03       27.42      3.45 o 
  -7   5   7        0.69        0.33      2.39 o 
  -6   5   7        3.97        4.13      2.04 o 
  -5   5   7        0.14        2.85      1.46 o 
  -4   5   7       99.75       90.36      4.74 o 
  -3   5   7      362.12      370.16     10.01 o 
  -2   5   7      157.45      149.30      6.25 o 
  -1   5   7        1.72        3.32      2.57 o 
   0   5   7       75.85       68.61      5.94 o 
   1   5   7       42.63       33.38      3.43 o 
   2   5   7      191.97      190.49      8.63 o 
   3   5   7       98.50       85.62      5.61 o 
   4   5   7       97.30       96.81      6.65 o 
   5   5   7       56.19       45.36      4.37 o 
   6   5   7       44.34       37.38      5.96 o 
   7   5   7      151.02      147.84     11.82 o 
   8   5   7       35.20       34.66      4.96 o 
   9   5   7       21.14       15.77      2.88 o 
  -9   6   7       52.66       50.41      4.48 o 
  -8   6   7       19.69       17.09      3.24 o 
  -7   6   7        0.69       -2.00      2.00 o 
  -6   6   7       27.98       28.08      3.51 o 
  -5   6   7      468.73      462.76     10.64 o 
  -4   6   7      175.93      164.11      6.58 o 
  -3   6   7       74.36       64.54      4.74 o 
  -2   6   7      169.33      170.09      8.97 o 
  -1   6   7      203.96      196.96      9.48 o 
   0   6   7        3.64        4.04      2.05 o 
   1   6   7       18.30        6.63      2.22 o 
   2   6   7      202.78      187.60      8.35 o 
   3   6   7       83.12       79.57      5.35 o 
   4   6   7      113.47       95.85      5.68 o 
   5   6   7       90.40       69.84      4.92 o 
   6   6   7      148.47      159.50     17.32 o 
   7   6   7      116.57      137.11      9.58 o 
   8   6   7      253.76      286.23     12.34 o 
  -8   7   7        1.44        0.16      4.09 o 
  -7   7   7      134.45      135.38      6.81 o 
  -6   7   7      537.44      534.89     13.19 o 
  -5   7   7      189.41      213.71      7.45 o 
  -4   7   7       98.88       94.57      4.96 o 
  -3   7   7       30.05       29.02      2.74 o 
  -2   7   7      358.04      336.06     11.99 o 
  -1   7   7      814.44      773.04     24.58 o 
   0   7   7       12.59        9.72      2.19 o 
   1   7   7      471.03      449.69     14.11 o 
   2   7   7       23.99       24.14      3.90 o 
   3   7   7       30.10       35.73      3.63 o 
   4   7   7       72.21       73.32      5.75 o 
   5   7   7       86.14       78.39      6.86 o 
   6   7   7       42.44       45.05      6.04 o 
   7   7   7       21.49       26.91      5.88 o 
   8   7   7        1.82        0.44      1.92 o 
  -7   8   7       52.29       42.09      4.10 o 
  -6   8   7        9.24        5.81      1.68 o 
  -5   8   7      141.91      128.39      7.01 o 
  -4   8   7       41.46       39.80      3.56 o 
  -3   8   7      148.61      139.95      6.78 o 
  -2   8   7       27.20       24.73      3.16 o 
  -1   8   7      123.61      113.36      5.77 o 
   0   8   7      128.08      116.62      5.94 o 
   1   8   7      672.98      706.94     25.89 o 
   2   8   7       40.76       47.58     10.02 o 
   3   8   7       21.64       13.76      2.52 o 
   4   8   7      264.06      246.30     13.71 o 
   5   8   7        0.52        0.70      2.15 o 
   6   8   7       43.13       42.26      5.12 o 
   7   8   7       60.78       65.08      5.62 o 
  -6   9   7        5.24       10.19      3.59 o 
  -5   9   7       84.28       77.31      8.40 o 
  -4   9   7       54.55       43.30      3.17 o 
  -3   9   7      255.52      219.23      8.44 o 
  -2   9   7       72.52       66.09      4.41 o 
  -1   9   7        0.13        1.48      1.84 o 
   0   9   7      510.22      476.85     22.53 o 
   1   9   7      151.59      143.03      7.41 o 
   2   9   7       75.65       79.01      5.65 o 
   3   9   7       23.41       23.46      2.75 o 
   4   9   7        1.95        2.06      2.94 o 
   5   9   7      193.52      206.19     10.41 o 
   6   9   7        0.93       -4.03      4.03 o 
  -4  10   7       20.21       18.86      3.84 o 
  -3  10   7      364.83      356.09     13.81 o 
  -2  10   7       23.77       18.50      2.40 o 
  -1  10   7        0.73        1.63      2.27 o 
   0  10   7      147.19      137.72      6.75 o 
   1  10   7       14.45        8.72      2.31 o 
   2  10   7        7.69        3.59      2.14 o 
   3  10   7        0.27        3.29      2.32 o 
  -8   0   8      217.62      209.32     12.81 o 
  -7   0   8       17.65       17.37      4.34 o 
  -6   0   8     1239.87     1366.84     44.19 o 
  -5   0   8      490.22      514.37     27.29 o 
  -4   0   8      195.65      196.03     17.59 o 
  -3   0   8      397.71      401.64     26.05 o 
  -2   0   8      658.44      656.15     34.17 o 
  -1   0   8      224.24      244.12     20.60 o 
   0   0   8       23.32       15.31      4.22 o 
   1   0   8      596.13      611.73     25.67 o 
   2   0   8       10.53        6.88      3.47 o 
   3   0   8      164.25      244.08     26.01 o 
   4   0   8      482.40      686.10     38.15 o 
   5   0   8      787.23     1135.09     47.51 o 
  -8   1   8        3.22       -1.21      2.43 o 
  -7   1   8        4.13        3.81      3.07 o 
  -6   1   8       25.89       32.74      8.46 o 
  -5   1   8      572.32      587.13     15.94 o 
  -4   1   8      517.79      530.04     20.51 o 
  -3   1   8      113.00      116.94      9.83 o 
  -2   1   8      200.52      203.81     13.32 o 
  -1   1   8        0.22        1.23      2.24 o 
   0   1   8       66.38       70.43      7.06 o 
   1   1   8      160.42      188.26     10.97 o 
   2   1   8      308.45      355.77     15.66 o 
   3   1   8       15.93       14.87      6.38 o 
   4   1   8        4.24       12.71      3.09 o 
   5   1   8       52.16      102.36     14.19 o 
   6   1   8      232.65      410.99     26.33 o 
  -8   2   8      149.24      134.02      9.75 o 
  -7   2   8      478.12      492.09     13.87 o 
  -6   2   8      373.70      400.35     15.53 o 
  -5   2   8       44.40       47.69      4.44 o 
  -4   2   8       17.21       18.71      3.25 o 
  -3   2   8        2.77        2.82      2.42 o 
  -2   2   8        5.88        4.29      2.15 o 
  -1   2   8        0.19       -2.49      2.49 o 
   0   2   8      259.93      286.35     12.05 o 
   1   2   8       37.04       38.74      4.75 o 
   2   2   8       24.83       21.80      3.93 o 
   3   2   8        0.25       -3.45      3.45 o 
   4   2   8       30.70       28.04     17.60 o 
   5   2   8        8.86        6.89      5.25 o 
   6   2   8      425.72      753.09     36.40 o 
   7   2   8      263.58      352.98     21.25 o 
  -8   3   8        8.61       11.40      3.15 o 
  -7   3   8       75.32       69.63      5.55 o 
  -6   3   8       65.59       58.10      6.60 o 
  -5   3   8        1.61       -1.00      1.63 o 
  -4   3   8      274.65      263.77     10.23 o 
  -3   3   8       15.08        9.29      1.80 o 
  -2   3   8      112.23       97.87      4.50 o 
  -1   3   8       18.37       16.81      2.40 o 
   0   3   8      109.66      115.69      6.96 o 
   1   3   8       18.18       19.98      3.08 o 
   2   3   8       80.20       94.53     15.13 o 
   3   3   8      166.28      216.22     81.75 o 
   4   3   8      137.88      145.59     66.10 o 
   5   3   8      259.92      435.09     29.24 o 
   6   3   8      550.06      778.02     37.08 o 
   7   3   8        2.52       13.99      4.83 o 
  -7   4   8      655.70      610.64     43.52 o 
  -6   4   8        8.96        6.93      2.15 o 
  -5   4   8      267.43      263.31      9.02 o 
  -4   4   8       24.48       28.96      3.00 o 
  -3   4   8        3.95        3.85      1.44 o 
  -2   4   8        1.58        2.09      1.83 o 
  -1   4   8      431.91      449.76     11.98 o 
   0   4   8      153.27      159.80      7.71 o 
   1   4   8      149.75      151.04      6.86 o 
   2   4   8       25.64       26.99      4.13 o 
   3   4   8        0.12        1.01      2.54 o 
   4   4   8        8.42        5.68      4.14 o 
   5   4   8      365.59      453.44     29.51 o 
   6   4   8     1781.18     1936.14     61.56 o 
  -6   5   8        3.26        6.07      2.04 o 
  -5   5   8      365.04      316.91     11.90 o 
  -4   5   8      385.39      373.31      9.96 o 
  -3   5   8      479.50      492.53     12.70 o 
  -2   5   8      592.87      562.81     14.11 o 
  -1   5   8      117.54      116.41      5.74 o 
   0   5   8       65.47       56.66      4.15 o 
   1   5   8       18.36       15.91      2.93 o 
   2   5   8      175.27      190.93      9.42 o 
   3   5   8      104.19      104.21      6.67 o 
   4   5   8        1.10        3.79      2.45 o 
   5   5   8       14.28       15.71      6.25 o 
   6   5   8      106.43      100.86     12.03 o 
  -6   6   8      322.04      274.08     14.53 o 
  -5   6   8      330.71      309.93     17.53 o 
  -4   6   8       22.12       19.03      2.81 o 
  -3   6   8       32.67       32.88      3.02 o 
  -2   6   8        0.33        1.12      1.47 o 
  -1   6   8      267.12      255.61      8.80 o 
   0   6   8      649.20      628.74     14.09 o 
   1   6   8      280.78      256.99      8.84 o 
   2   6   8       41.94       42.65      4.69 o 
   3   6   8        5.62        1.57      2.41 o 
   4   6   8        6.72        7.71      3.60 o 
   5   6   8      206.98      233.52     18.78 o 
  -4   7   8      129.76      112.61      9.76 o 
  -3   7   8       24.79       17.41      2.44 o 
  -2   7   8        1.78        1.12      2.24 o 
  -1   7   8      172.36      149.42      7.14 o 
   0   7   8       33.90       20.85      3.66 o 
   1   7   8       20.70       19.64      4.37 o 
   2   7   8       38.56       36.96      4.99 o 
   3   7   8       86.37       84.50     10.52 o 
   4   7   8       44.45       41.56      7.72 o 
  -2   8   8       57.61       39.78      5.76 o 
  -1   8   8       46.65       33.10      3.86 o 
   0   8   8       15.42       14.51      3.83 o 
   1   8   8       63.33       47.28      6.49 o 
  -3   1   9       11.36       14.88      3.74 o 
  -2   1   9       38.47       38.35      3.31 o 
  -1   1   9        2.61        3.36      2.70 o 
   0   1   9      100.78       83.71      5.00 o 
   1   1   9       18.77       13.97      3.83 o 
   2   1   9        6.82        1.24      3.11 o 
  -3   2   9      202.94      195.64     12.39 o 
  -2   2   9        4.49        2.31      2.68 o 
  -1   2   9       23.36       11.67      2.38 o 
   0   2   9       15.53       12.84      3.52 o 
   1   2   9       15.42       24.15      4.12 o 
  -1   3   9      231.18      202.96     11.51 o 
   0   3   9        2.90       -1.75      2.23 o 
   1   3   9       67.91       60.62      6.07 o 
                                                 
